# Supplementary material for: Comparative transcriptome analysis provides insights into the molecular mechanisms of high-frequency hearing differences between the sexes of Odorrana tormota
Source: BMC Genomics. 2022 Apr 12;23:296. doi: 10.1186/s12864-022-08536-2 (PMC9004125; doi:10.1186/s12864-022-08536-2)
Supplement: Supplementary file 1 — Additional file 1: Table S1. Primers used for qRT-PCR amplification. [file 12864_2022_8536_MOESM1_ESM.xlsx]

## Sheet: Sheet1
Additional file 1: Table S1. Primers used for Qrt-PCR amplification
Gene name	Gene ID	Forward Primer Sequence (5′–3′)	Reverse Primer Sequence (5′–3′)
SOX10	comp228205_c2_seq3	CCAGCACACCTCCTACCAC	GCTCATCTCAACCTCGGACA
Cthrc1	comp213035_c0_seq1	GCTGGTGGATGTTGCGGTCTG	TGAGCTTCATTTGGGCAGTTCCTC
Frzb	comp227468_c5_seq8	AATCCTCCTCTTCTGGGGTCC	GCACTTATGTTTGGCGGTCAC
Col11a1	comp237280_c1_seq1	GAAGCATACGGCACAACCA	TCCTCCATTCCATCAGCCA
AEBP2	comp227142_c0_seq6	ACCCTTCAAGTGCGTCGTT	TTCCTTCGCTTATTCAATCCAG
——	comp199868_c0_seq1	ATCCGTTCCGCTCCTCATC	TTCACAACCATTTCCCCCA
HUWE1	comp244433_c1_seq1	CCCCTTCCTCTACCCCATT	GTCATCTCCACCACAGCACA
GAPDH	XM_018553216	ATCAAAGCCGCAGTAAAGG	TCAAAGATGGAGGAATGGGT
