# Supplementary material for: Comparative transcriptome analysis provides insights into the molecular mechanisms of high-frequency hearing differences between the sexes of Odorrana tormota
Source: BMC Genomics. 2022 Apr 12;23:296. doi: 10.1186/s12864-022-08536-2 (PMC9004125; doi:10.1186/s12864-022-08536-2)
Supplement: Supplementary file 2 — Additional file 2: Table S2. De Novo assembly statistics for the brain transcriptome in O. tormota. [file 12864_2022_8536_MOESM2_ESM.xlsx]

## Sheet: Sheet1
Additional file 2: Table S2. De Novo assembly statistics for the brain transcriptome in O. tormota
Catalogs	Unigene Number
≥200bp	197685
≥500bp	947580
≥1000bp	36697
N50 (bp)	1006
Total Length (bp)	157705540
Max Length (bp)	26449
Min Length (bp)	79301
Average Length (bp)	797.76
