# Supplementary material for: Comparative transcriptome analysis provides insights into the molecular mechanisms of high-frequency hearing differences between the sexes of Odorrana tormota
Source: BMC Genomics. 2022 Apr 12;23:296. doi: 10.1186/s12864-022-08536-2 (PMC9004125; doi:10.1186/s12864-022-08536-2)
Supplement: Supplementary file 4 — Additional file 4: Table S3. Statistical result of clean reads mapped against the assembled unigenes. [file 12864_2022_8536_MOESM4_ESM.xlsx]

## Sheet: Sheet1
Additional file 4: Table S3. Statistical result of clean reads mapped against the assembled unigenes
Species	Total reads No.(%)	Total mapped reads No.(%)	Multiple mapped No.(%)	Uniquely mapped No.(%)	Reads mapped in proper pairs No.(%)
Sample_AE_F_1	64310120 (100.00%)	53749102 (83.57%)	8599457 (13.37%)	45149645 (70.20%)	49742490 (77.34%)
Sample_AE_F_2	64333040 (100.00%)	54176430 (84.21%)	9439163 (14.67%)	44737267 (69.54%)	50509872 (78.51%)
Sample_AE_M_1	64548500 (100.00%)	53780484 (83.31%)	9576641 (14.83%)	44203843 (68.48%)	50081606 (77.58%)
Sample_AE_M_2	64382860 (100.00%)	54003288 (83.87%)	9329816 (14.49%)	44673472 (69.38%)	50257964 (78.06%)
