# Supplementary material for: Comparative transcriptome analysis provides insights into the molecular mechanisms of high-frequency hearing differences between the sexes of Odorrana tormota
Source: BMC Genomics. 2022 Apr 12;23:296. doi: 10.1186/s12864-022-08536-2 (PMC9004125; doi:10.1186/s12864-022-08536-2)
Supplement: Supplementary file 8 — Additional file 8: Table S4. Number of DEGs between different groups in O. tormota. [file 12864_2022_8536_MOESM8_ESM.xlsx]

## Sheet: Sheet1
Additional file 8: Table S4. Number of DEGs between different groups in O. tormota
Control	Case	Up_diff	Down_diff	Total_diff
Sample_AE_F_2	Sample_AE_F_1	1867	2979	4846
Sample_AE_M_2	Sample_AE_M_1	3439	1875	5314
Sample_AE_M	Sample_AE_F	1140	3465	4605
