# Supplementary material for: Comparative transcriptome analysis provides insights into the molecular mechanisms of high-frequency hearing differences between the sexes of Odorrana tormota
Source: BMC Genomics. 2022 Apr 12;23:296. doi: 10.1186/s12864-022-08536-2 (PMC9004125; doi:10.1186/s12864-022-08536-2)
Supplement: Supplementary file 9 — Additional file 9: Table S5. 4605 differentially expressed genes in the brain between female and male O. tormota. [file 12864_2022_8536_MOESM9_ESM.xlsx]

## Sheet: Sheet1
Additional file 9: Table S5. 4605 differentially expressed genes in the brain between female and male O. tormota brain.
Unigene_id	foldChange	log2FoldChange	p value	up_down	length
comp197247_c0_seq1	29.3438	4.87498	6.9912e-48	Up	883
comp245661_c0_seq1	57.1761	5.83734	1.47091e-29	Up	2013
comp45257_c0_seq1	86.8061	6.43972	6.09436e-26	Up	1607
comp224892_c0_seq1	33.7693	5.07764	3.37851e-19	Up	1401
comp94608_c0_seq1	94.7328	6.56579	2.05475e-18	Up	1112
comp151208_c0_seq1	25.8563	4.69244	4.85868e-16	Up	770
comp192939_c0_seq1	Inf	Inf	3.1266e-15	Up	2078
comp191787_c0_seq1	46.5459	5.54058	1.00021e-13	Up	2295
comp151208_c2_seq3	45.8497	5.51884	1.40858e-13	Up	856
comp169968_c0_seq1	2.31603	1.21166	2.27827e-12	Up	907
comp245750_c0_seq1	Inf	Inf	1.26346e-11	Up	307
comp82931_c0_seq1	39.3498	5.29828	1.60403e-11	Up	1440
comp245890_c0_seq1	86.1648	6.42903	2.87762e-11	Up	591
comp100076_c0_seq1	Inf	Inf	7.20461e-11	Up	2136
comp195630_c0_seq1	57.6142	5.84835	1.44438e-09	Up	469
comp203789_c0_seq1	Inf	Inf	3.31775e-09	Up	1491
comp47776_c0_seq1	115.965	6.85755	4.50025e-09	Up	627
comp235382_c0_seq1	2.39156	1.25795	6.51875e-09	Up	2279
comp215496_c0_seq2	24.2783	4.6016	8.65107e-09	Up	2667
comp240591_c0_seq1	2.15525	1.10785	1.28557e-08	Up	1826
comp168675_c0_seq1	Inf	Inf	3.58015e-08	Up	409
comp245410_c3_seq1	1.94173	0.957344	8.33141e-08	Up	5771
comp246126_c0_seq1	38.2088	5.25583	2.18914e-07	Up	614
comp228889_c0_seq3	37.347	5.22292	2.4155e-07	Up	1707
comp175723_c0_seq1	144.903	7.17895	3.09069e-07	Up	5044
comp222505_c0_seq61	4.84082	2.27525	3.72101e-07	Up	2489
comp244028_c1_seq1	3.05845	1.6128	4.12119e-07	Up	488
comp184972_c0_seq5	Inf	Inf	5.07402e-07	Up	1202
comp209792_c0_seq3	2.49667	1.32	6.0725e-07	Up	2240
comp246862_c0_seq1	53.7304	5.74767	6.98923e-07	Up	1982
comp80638_c0_seq1	Inf	Inf	7.13713e-07	Up	1452
comp231609_c2_seq1	1.76227	0.817431	1.06498e-06	Up	3012
comp188229_c0_seq5	Inf	Inf	1.08341e-06	Up	2106
comp231156_c0_seq5	2.50102	1.32252	1.40483e-06	Up	7962
comp209591_c0_seq1	Inf	Inf	1.55456e-06	Up	2072
comp30087_c0_seq1	Inf	Inf	1.59983e-06	Up	642
comp200662_c0_seq1	32.7942	5.03537	2.09714e-06	Up	1010
comp146975_c0_seq1	2.73221	1.45007	2.22998e-06	Up	445
comp247104_c0_seq1	68.5868	6.09986	2.44388e-06	Up	1875
comp97130_c0_seq2	Inf	Inf	3.51757e-06	Up	1964
comp225528_c0_seq1	2.62422	1.39189	5.67101e-06	Up	1585
comp240579_c0_seq1	1.82178	0.865351	5.84073e-06	Up	2460
comp222222_c0_seq2	1.79051	0.840371	1.06468e-05	Up	649
comp148410_c0_seq4	4.89946	2.29262	1.09165e-05	Up	2755
comp245165_c0_seq2	1.9237	0.943881	1.27706e-05	Up	13033
comp236503_c2_seq2	3.58761	1.84302	1.37546e-05	Up	1713
comp244432_c0_seq13	3.60091	1.84836	1.40104e-05	Up	7027
comp238089_c0_seq1	6.30053	2.65547	1.48416e-05	Up	1029
comp42866_c0_seq1	109.136	6.76998	1.5552e-05	Up	713
comp144654_c0_seq1	Inf	Inf	1.61666e-05	Up	431
comp184857_c0_seq1	11.4243	3.51404	2.01435e-05	Up	1298
comp233538_c1_seq1	1.98079	0.986075	2.32787e-05	Up	1448
comp51071_c0_seq1	21.4499	4.4229	2.39249e-05	Up	1019
comp241978_c1_seq11	6.37196	2.67174	2.48662e-05	Up	3815
comp35150_c0_seq1	41.0938	5.36085	2.4981e-05	Up	885
comp104487_c0_seq2	104.157	6.70262	2.68029e-05	Up	3328
comp202589_c0_seq3	3.62274	1.85708	2.86987e-05	Up	2654
comp41051_c0_seq1	Inf	Inf	3.29006e-05	Up	508
comp234324_c0_seq2	5.31055	2.40886	3.38378e-05	Up	2080
comp213414_c0_seq2	2.4159	1.27256	3.42146e-05	Up	4595
comp238401_c1_seq1	1.88276	0.912852	3.51687e-05	Up	1425
comp32794_c0_seq1	Inf	Inf	4.07043e-05	Up	418
comp186637_c0_seq1	100.307	6.64827	4.10355e-05	Up	1737
comp147632_c0_seq1	1.99573	0.996914	4.38264e-05	Up	1782
comp107176_c0_seq1	54.5961	5.77073	4.46565e-05	Up	2519
comp248112_c0_seq1	Inf	Inf	4.66803e-05	Up	330
comp73981_c0_seq1	38.6964	5.27413	5.04928e-05	Up	1779
comp229873_c0_seq3	1.95087	0.964119	5.44074e-05	Up	2834
comp228688_c0_seq3	Inf	Inf	6.23883e-05	Up	743
comp181110_c0_seq1	52.6496	5.71835	6.69974e-05	Up	1846
comp230974_c0_seq2	2.89424	1.53319	6.95697e-05	Up	1319
comp183779_c0_seq2	94.411	6.56088	7.83386e-05	Up	886
comp111873_c0_seq2	Inf	Inf	8.30863e-05	Up	701
comp113249_c0_seq1	13.2574	3.72872	8.45962e-05	Up	884
comp246084_c0_seq1	51.1828	5.67759	9.08528e-05	Up	398
comp180793_c0_seq2	19.257	4.26731	9.6716e-05	Up	1554
comp226338_c1_seq1	2.28432	1.19177	9.94993e-05	Up	713
comp240420_c0_seq1	2.48891	1.31551	0.000102448	Up	1838
comp241439_c1_seq1	2.07423	1.05258	0.00010676	Up	2261
comp224026_c0_seq1	2.39132	1.25781	0.00010689	Up	3842
comp207730_c0_seq3	2.20988	1.14397	0.000109308	Up	3622
comp242050_c1_seq2	1.84151	0.880887	0.000116662	Up	3005
comp232776_c0_seq2	17.4995	4.12924	0.000124939	Up	435
comp212917_c0_seq1	965.218	9.91471	0.000135165	Up	3788
comp220677_c0_seq5	2.21196	1.14532	0.000137148	Up	2864
comp51032_c0_seq1	1.62053	0.696464	0.000154717	Up	2631
comp198774_c0_seq1	Inf	Inf	0.000163662	Up	2114
comp230072_c0_seq7	2.63528	1.39796	0.000164458	Up	991
comp238487_c0_seq5	8.69472	3.12014	0.000167263	Up	1910
comp214616_c0_seq4	4.36321	2.12539	0.000169994	Up	2018
comp230877_c0_seq1	1.8782	0.909351	0.00017087	Up	2641
comp247916_c0_seq1	27.5484	4.7839	0.00017432	Up	2499
comp247274_c0_seq1	34.4041	5.10451	0.000179567	Up	950
comp222630_c4_seq3	11.7726	3.55736	0.000204757	Up	832
comp224775_c0_seq1	9.36217	3.22684	0.000207442	Up	3088
comp238344_c2_seq4	2.2544	1.17274	0.000217022	Up	3728
comp163723_c0_seq1	Inf	Inf	0.00023875	Up	586
comp243158_c2_seq1	1.70083	0.766241	0.000240856	Up	4052
comp220410_c0_seq1	4.6557	2.219	0.000242447	Up	1397
comp237680_c0_seq1	2.35002	1.23267	0.00026008	Up	1386
comp227830_c0_seq2	4.77885	2.25666	0.000262676	Up	2958
comp185772_c0_seq2	2.82115	1.49628	0.000279176	Up	380
comp237634_c2_seq3	2.21969	1.15036	0.000290602	Up	2160
comp234374_c0_seq29	1.70031	0.7658	0.000299903	Up	8558
comp230958_c1_seq2	1.97513	0.981949	0.000301599	Up	1417
comp216879_c0_seq1	Inf	Inf	0.000304616	Up	1643
comp170086_c0_seq1	Inf	Inf	0.000321687	Up	1006
comp143205_c0_seq1	2.18546	1.12793	0.000348791	Up	3558
comp228646_c0_seq4	1.89794	0.924433	0.000361529	Up	4862
comp245192_c2_seq1	2.12006	1.0841	0.000362914	Up	403
comp240563_c1_seq2	2.16067	1.11148	0.000365659	Up	1726
comp196465_c0_seq1	46.1274	5.52755	0.000381298	Up	494
comp225650_c0_seq2	2.98433	1.57741	0.000426946	Up	3015
comp196348_c0_seq1	4.00019	2.00007	0.000428938	Up	451
comp244200_c0_seq8	1.90242	0.927837	0.000433171	Up	4567
comp226267_c2_seq10	2.51233	1.32902	0.000433597	Up	2631
comp242514_c0_seq2	1.61184	0.688708	0.00043543	Up	10889
comp188900_c1_seq1	12.5075	3.64472	0.000464844	Up	737
comp233385_c0_seq14	Inf	Inf	0.000485577	Up	1252
comp234301_c2_seq6	2.13016	1.09096	0.000525987	Up	3823
comp247103_c0_seq1	Inf	Inf	0.000544434	Up	915
comp249178_c0_seq1	Inf	Inf	0.000548034	Up	390
comp244694_c7_seq1	4.37452	2.12912	0.000551842	Up	547
comp227185_c0_seq5	16.1851	4.0166	0.000565515	Up	2248
comp243920_c1_seq1	2.22813	1.15583	0.000580136	Up	1917
comp208206_c0_seq2	2.26925	1.18221	0.000580707	Up	760
comp153519_c0_seq2	43.6844	5.44905	0.000621407	Up	761
comp243186_c0_seq4	18.5018	4.2096	0.00066679	Up	1343
comp188229_c2_seq1	Inf	Inf	0.000670678	Up	2706
comp104887_c0_seq1	74.5809	6.22073	0.000678606	Up	2781
comp247928_c0_seq1	41.1834	5.36399	0.000700534	Up	2047
comp213396_c0_seq1	1.74422	0.802585	0.000720896	Up	2498
comp237073_c1_seq3	2.17321	1.11983	0.000748714	Up	4419
comp233117_c0_seq1	1.636	0.71017	0.000753944	Up	4216
comp229061_c1_seq2	2.2619	1.17754	0.000767565	Up	1196
comp234463_c4_seq13	1.57638	0.656614	0.000770963	Up	2509
comp230335_c3_seq1	3.5187	1.81504	0.000805351	Up	3584
comp226788_c1_seq2	1.82475	0.867696	0.000902531	Up	2470
comp210277_c0_seq1	1.50126	0.586171	0.000923766	Up	3228
comp234601_c2_seq1	3.68567	1.88193	0.00092443	Up	1004
comp167635_c0_seq1	39.8008	5.31473	0.000935196	Up	2738
comp244448_c0_seq1	1.58035	0.660247	0.000945312	Up	2885
comp215555_c0_seq4	6.35241	2.6673	0.000954856	Up	4263
comp221269_c0_seq1	2.1904	1.13119	0.00095961	Up	2595
comp85037_c0_seq1	Inf	Inf	0.000985778	Up	1504
comp246675_c0_seq1	Inf	Inf	0.00103444	Up	478
comp244146_c1_seq1	1.7321	0.792524	0.00104765	Up	1005
comp240348_c1_seq1	2.32043	1.21439	0.00105169	Up	1404
comp180005_c0_seq1	Inf	Inf	0.00110118	Up	598
comp240144_c0_seq1	6.32268	2.66054	0.00113463	Up	3573
comp233467_c0_seq3	2.04353	1.03107	0.00114525	Up	2296
comp235600_c0_seq2	1.67882	0.747445	0.00117846	Up	1240
comp226405_c1_seq1	2.10444	1.07343	0.00120702	Up	3477
comp244602_c4_seq1	1.73549	0.79534	0.00121384	Up	1316
comp216173_c0_seq1	4.98808	2.31849	0.00121732	Up	438
comp233204_c0_seq3	1.99591	0.997049	0.0012485	Up	1653
comp240095_c0_seq2	2.35816	1.23766	0.00133224	Up	5143
comp228952_c0_seq2	2.21775	1.14909	0.00133413	Up	2644
comp159324_c0_seq1	88.6787	6.47051	0.00136212	Up	3434
comp153036_c0_seq1	2.15313	1.10644	0.00136991	Up	1755
comp231228_c0_seq1	1.65126	0.723569	0.00139522	Up	3866
comp194628_c0_seq3	Inf	Inf	0.00140017	Up	756
comp249116_c0_seq1	Inf	Inf	0.00140325	Up	1332
comp217527_c1_seq6	2.15736	1.10927	0.00140927	Up	1733
comp242654_c6_seq1	1.8595	0.894912	0.00142932	Up	2033
comp237074_c2_seq1	1.64607	0.719029	0.00147994	Up	670
comp232540_c0_seq1	1.70545	0.770155	0.0015462	Up	3827
comp238200_c0_seq1	1.94272	0.958078	0.00155054	Up	2747
comp229352_c0_seq1	1.77272	0.825963	0.00158499	Up	883
comp225472_c0_seq2	2.40492	1.26599	0.00158779	Up	1369
comp240574_c0_seq4	1.73633	0.796042	0.00160617	Up	6787
comp154700_c0_seq1	66.5841	6.05711	0.00160722	Up	1404
comp232662_c0_seq2	3.06575	1.61624	0.00161968	Up	2403
comp233435_c0_seq2	1.68912	0.756272	0.00168021	Up	3137
comp227972_c0_seq1	1.83093	0.87258	0.00169808	Up	550
comp146261_c0_seq1	18.0671	4.17529	0.00176239	Up	905
comp95298_c0_seq2	65.5266	6.03401	0.00179658	Up	999
comp221269_c1_seq1	2.12954	1.09054	0.00181924	Up	2066
comp234118_c0_seq3	1.52306	0.606976	0.00186779	Up	3258
comp221977_c0_seq1	1.81652	0.861176	0.00188836	Up	2909
comp243287_c1_seq1	2.15551	1.10803	0.00189452	Up	3059
comp161696_c0_seq1	36.2469	5.17979	0.00190385	Up	1520
comp187556_c0_seq2	26.1626	4.70943	0.00196436	Up	409
comp224844_c1_seq1	1.76356	0.818488	0.0019791	Up	2494
comp187405_c0_seq1	Inf	Inf	0.00199374	Up	1967
comp219163_c0_seq1	1.77197	0.825357	0.00200053	Up	2789
comp193315_c0_seq1	Inf	Inf	0.00200475	Up	677
comp231472_c0_seq3	4.23217	2.0814	0.00202378	Up	898
comp239334_c2_seq1	1.45354	0.539566	0.00206278	Up	1822
comp244603_c0_seq1	1.6611	0.732142	0.00210028	Up	4966
comp222355_c0_seq1	1.91463	0.937064	0.00210048	Up	3858
comp239264_c1_seq1	1.44983	0.535881	0.00210187	Up	3331
comp237687_c0_seq1	1.63477	0.709083	0.00210334	Up	3490
comp240655_c0_seq2	1.72095	0.783206	0.00215209	Up	5775
comp190387_c0_seq1	Inf	Inf	0.00221291	Up	306
comp172099_c0_seq1	1.78747	0.837923	0.00221934	Up	867
comp42866_c1_seq1	15.7225	3.97476	0.00223002	Up	950
comp238674_c0_seq2	1.8983	0.924704	0.00223271	Up	1692
comp46025_c0_seq1	Inf	Inf	0.00224727	Up	325
comp197051_c0_seq1	36.8283	5.20274	0.00232186	Up	502
comp243749_c0_seq1	1.80053	0.848422	0.0023686	Up	4581
comp204527_c1_seq1	25.4904	4.67188	0.0023759	Up	316
comp40526_c0_seq1	Inf	Inf	0.002522	Up	339
comp228893_c0_seq1	2.53357	1.34117	0.00270751	Up	3696
comp210788_c0_seq1	17.5154	4.13055	0.0027281	Up	615
comp247751_c0_seq1	61.5915	5.94466	0.00274717	Up	1564
comp175683_c0_seq1	1.80202	0.849613	0.00280058	Up	3192
comp159651_c0_seq1	Inf	Inf	0.00280171	Up	742
comp207153_c0_seq2	34.2161	5.0966	0.00284995	Up	1277
comp248967_c0_seq1	Inf	Inf	0.00287352	Up	1275
comp230945_c0_seq1	4.39251	2.13505	0.0029103	Up	1470
comp220477_c0_seq1	2.08336	1.05891	0.00296913	Up	1502
comp248795_c0_seq1	30.0649	4.91001	0.002991	Up	2342
comp240236_c1_seq2	3.76511	1.91269	0.00299508	Up	4222
comp231210_c8_seq5	2.30524	1.20492	0.00300022	Up	955
comp240016_c0_seq1	1.83463	0.87549	0.00305332	Up	1689
comp211932_c0_seq2	1.51117	0.595664	0.00305832	Up	3028
comp206671_c0_seq2	2.16348	1.11335	0.00312201	Up	2631
comp259001_c0_seq1	Inf	Inf	0.0031522	Up	314
comp237102_c0_seq2	1.92781	0.94696	0.00318534	Up	2105
comp63260_c0_seq1	Inf	Inf	0.00320825	Up	1928
comp221149_c5_seq2	1.78748	0.837927	0.00325915	Up	1082
comp207328_c0_seq1	1.7715	0.824973	0.00334009	Up	1276
comp241892_c1_seq4	1.58385	0.663439	0.00335606	Up	6842
comp243822_c0_seq1	1.48892	0.574266	0.00340867	Up	14358
comp244892_c0_seq2	1.56465	0.645837	0.00343898	Up	7385
comp239774_c0_seq1	34.695	5.11665	0.00347776	Up	1119
comp237097_c2_seq5	2.48399	1.31266	0.00350471	Up	4072
comp123703_c0_seq1	Inf	Inf	0.00356132	Up	314
comp249169_c0_seq1	Inf	Inf	0.00356917	Up	596
comp16439_c0_seq1	Inf	Inf	0.00357704	Up	2039
comp217574_c0_seq1	2.12281	1.08598	0.00358122	Up	2213
comp248517_c0_seq1	Inf	Inf	0.00360077	Up	872
comp223796_c0_seq1	2.89706	1.53459	0.00360138	Up	2897
comp234510_c3_seq1	2.01601	1.0115	0.00361832	Up	308
comp219091_c0_seq1	11.8383	3.56539	0.00365168	Up	334
comp217311_c1_seq2	4.0024	2.00087	0.00366825	Up	2558
comp241377_c5_seq4	2.91938	1.54566	0.00367304	Up	651
comp236515_c0_seq5	2.26812	1.1815	0.00367841	Up	1911
comp228527_c0_seq1	6.6705	2.7378	0.00369906	Up	727
comp236724_c4_seq1	1.7618	0.817051	0.00371818	Up	1347
comp233045_c0_seq1	1.53259	0.615976	0.00374068	Up	3379
comp234256_c2_seq4	1.65102	0.723354	0.00375427	Up	1622
comp104158_c0_seq1	58.5734	5.87217	0.00379098	Up	2360
comp234032_c0_seq3	1.67244	0.741951	0.00379419	Up	3264
comp207379_c0_seq2	4.93461	2.30294	0.00379897	Up	405
comp247637_c0_seq1	61.4368	5.94103	0.00381106	Up	871
comp235681_c4_seq2	1.5459	0.628449	0.00384448	Up	1027
comp227288_c1_seq6	1.69402	0.760453	0.00386332	Up	3030
comp221302_c1_seq1	2.18347	1.12662	0.00388459	Up	536
comp240534_c1_seq1	1.77716	0.829575	0.00395121	Up	3676
comp219776_c0_seq3	1.83884	0.878795	0.00396067	Up	1426
comp239291_c2_seq1	1.93057	0.94903	0.00399554	Up	1804
comp248315_c0_seq1	Inf	Inf	0.00404143	Up	1090
comp204866_c0_seq4	Inf	Inf	0.00405035	Up	1225
comp220901_c0_seq1	2.54888	1.34987	0.00405797	Up	1593
comp240336_c3_seq2	2.42001	1.27501	0.00406533	Up	1016
comp223502_c0_seq3	1.48425	0.569738	0.0040817	Up	3783
comp243487_c1_seq1	1.42055	0.506448	0.00414222	Up	8049
comp94124_c0_seq1	32.2275	5.01022	0.00423499	Up	594
comp214686_c1_seq2	1.68461	0.752413	0.00424668	Up	3894
comp238308_c0_seq1	1.92377	0.943936	0.00426541	Up	4104
comp235266_c0_seq2	1.83334	0.874475	0.0043077	Up	6419
comp177439_c0_seq3	72.3251	6.17643	0.00434246	Up	1527
comp223987_c1_seq2	1.75149	0.808581	0.00437282	Up	3801
comp239711_c0_seq1	1.56934	0.650159	0.00442895	Up	4976
comp244810_c2_seq1	1.75202	0.809016	0.00445015	Up	2089
comp241319_c2_seq1	5.5312	2.46759	0.00446185	Up	1350
comp207903_c0_seq4	Inf	Inf	0.00446185	Up	773
comp99778_c0_seq1	Inf	Inf	0.00451122	Up	312
comp237694_c0_seq1	1.74895	0.806486	0.00451247	Up	4054
comp249531_c0_seq1	Inf	Inf	0.00454114	Up	864
comp76158_c0_seq1	Inf	Inf	0.00454615	Up	1148
comp248816_c0_seq1	Inf	Inf	0.00456624	Up	1395
comp209185_c0_seq1	1.90973	0.933365	0.00460648	Up	4194
comp244271_c3_seq2	1.50794	0.592578	0.00468019	Up	2337
comp56658_c0_seq1	56.6129	5.82306	0.00468031	Up	1298
comp242616_c2_seq1	1.47207	0.557846	0.00473391	Up	2629
comp236723_c0_seq1	1.73114	0.791724	0.00484224	Up	2506
comp234229_c0_seq3	1.57555	0.655857	0.00485809	Up	4792
comp221849_c2_seq1	2.50366	1.32404	0.00497658	Up	3203
comp233562_c2_seq2	1.85853	0.894164	0.00497993	Up	2721
comp239631_c0_seq1	1.69758	0.763483	0.00500825	Up	3765
comp237117_c0_seq1	1.48193	0.567476	0.00502379	Up	3842
comp231210_c5_seq1	3.3325	1.7366	0.00507763	Up	480
comp237702_c0_seq2	2.50131	1.32268	0.00510667	Up	4446
comp238610_c1_seq2	1.70184	0.767099	0.00519283	Up	1907
comp227481_c1_seq2	1.47882	0.564442	0.00528011	Up	4046
comp239507_c0_seq1	1.44198	0.528052	0.00532992	Up	2659
comp192925_c0_seq3	15.7671	3.97885	0.00537046	Up	1697
comp230926_c0_seq1	2.20009	1.13756	0.00537339	Up	2027
comp243904_c0_seq1	2.42927	1.28052	0.00551036	Up	5108
comp242908_c0_seq1	2.38439	1.25362	0.00554864	Up	1555
comp68363_c0_seq1	18.1129	4.17895	0.00555377	Up	2419
comp240878_c0_seq1	1.52763	0.611295	0.00557988	Up	6361
comp169868_c0_seq1	1.64981	0.722304	0.00559271	Up	1297
comp240689_c6_seq1	4.7314	2.24227	0.00559901	Up	441
comp209700_c0_seq1	Inf	Inf	0.00570255	Up	320
comp169447_c1_seq1	Inf	Inf	0.00577209	Up	1889
comp215995_c0_seq2	1.57882	0.658845	0.00584416	Up	2816
comp240676_c0_seq6	1.80643	0.853139	0.00611861	Up	3589
comp196317_c0_seq1	1.57265	0.6532	0.00617479	Up	1537
comp228167_c0_seq1	1.53009	0.613615	0.00618667	Up	3188
comp237722_c1_seq1	5.19868	2.37815	0.00618794	Up	2601
comp199140_c0_seq1	1.83219	0.873567	0.00619671	Up	1257
comp216633_c0_seq1	6.85928	2.77806	0.00619769	Up	1768
comp232276_c1_seq1	1.68594	0.753552	0.00622221	Up	2106
comp159737_c0_seq1	15.0911	3.91563	0.00635946	Up	1588
comp168388_c0_seq1	Inf	Inf	0.00636904	Up	543
comp230978_c0_seq2	1.8366	0.877035	0.00637641	Up	1040
comp226089_c1_seq4	2.75364	1.46134	0.00638086	Up	970
comp66866_c0_seq1	53.7072	5.74704	0.00640025	Up	1895
comp252691_c0_seq1	Inf	Inf	0.00644355	Up	1427
comp162064_c0_seq1	53.5948	5.74402	0.00644816	Up	1095
comp234328_c0_seq5	5.84383	2.54691	0.00645173	Up	6210
comp107392_c0_seq1	3.75985	1.91068	0.00647273	Up	304
comp230978_c2_seq4	1.71822	0.780915	0.00651124	Up	1732
comp160027_c0_seq2	13.5142	3.75641	0.00651996	Up	830
comp231644_c4_seq3	1.7614	0.81672	0.00655104	Up	1276
comp207275_c0_seq1	1.4753	0.561011	0.00657939	Up	877
comp234226_c0_seq4	1.94569	0.960279	0.00659131	Up	4037
comp251814_c0_seq1	Inf	Inf	0.00662704	Up	358
comp108837_c0_seq1	1.55393	0.635919	0.00664939	Up	329
comp229011_c0_seq1	2.25101	1.17057	0.0066719	Up	1647
comp244754_c5_seq1	2.11857	1.08309	0.0067642	Up	1847
comp222892_c1_seq3	1.73406	0.794151	0.00691022	Up	5207
comp235779_c0_seq1	1.88991	0.918315	0.00695502	Up	2128
comp222696_c0_seq12	1.55974	0.641303	0.0069785	Up	3414
comp209331_c0_seq1	2.06593	1.04679	0.00698145	Up	3163
comp215916_c0_seq1	1.63524	0.709506	0.00705577	Up	1545
comp240044_c0_seq3	3.92406	1.97235	0.00713926	Up	3464
comp59390_c0_seq1	Inf	Inf	0.00717754	Up	447
comp229783_c0_seq1	1.94903	0.962756	0.00720952	Up	542
comp214323_c0_seq1	10.1488	3.34323	0.00723941	Up	364
comp248583_c0_seq1	Inf	Inf	0.00724103	Up	301
comp231535_c5_seq1	2.19441	1.13383	0.00726358	Up	2380
comp105247_c0_seq1	Inf	Inf	0.00728907	Up	525
comp248582_c0_seq1	Inf	Inf	0.00730516	Up	860
comp220879_c0_seq1	Inf	Inf	0.0073631	Up	526
comp234547_c0_seq2	1.88617	0.915458	0.00738435	Up	3168
comp244009_c0_seq3	1.50832	0.592944	0.00740171	Up	3839
comp228415_c0_seq1	1.65512	0.726934	0.00742232	Up	1238
comp241820_c0_seq2	1.78619	0.836884	0.00775757	Up	3910
comp155263_c0_seq2	51.5921	5.68908	0.00797392	Up	1643
comp181494_c0_seq2	8.5956	3.1036	0.00801525	Up	481
comp224787_c1_seq19	2.12375	1.08662	0.00808476	Up	6202
comp247377_c0_seq1	Inf	Inf	0.00815534	Up	367
comp85689_c0_seq1	Inf	Inf	0.00815534	Up	354
comp205326_c1_seq1	3.96076	1.98578	0.00818177	Up	596
comp247957_c0_seq1	Inf	Inf	0.00819137	Up	307
comp244875_c1_seq1	1.56759	0.648547	0.00819532	Up	5306
comp233968_c3_seq1	1.51129	0.59578	0.0082652	Up	806
comp233796_c1_seq5	1.42559	0.511563	0.00830423	Up	4157
comp229498_c0_seq13	5.88537	2.55713	0.0083043	Up	2682
comp213171_c0_seq1	2.19084	1.13148	0.00842423	Up	1079
comp208152_c0_seq1	2.4249	1.27793	0.00853683	Up	1693
comp183435_c0_seq1	9.45348	3.24084	0.00855541	Up	967
comp133250_c0_seq2	Inf	Inf	0.00869417	Up	373
comp206801_c0_seq1	21.1518	4.40271	0.00874133	Up	1058
comp188396_c0_seq2	20.8315	4.38069	0.00876118	Up	2288
comp239926_c0_seq1	1.71532	0.778482	0.00882943	Up	1807
comp231856_c5_seq1	1.83132	0.872884	0.00900312	Up	1829
comp218176_c1_seq1	1.56801	0.648932	0.00902276	Up	1001
comp220921_c0_seq1	2.01085	1.0078	0.00905134	Up	721
comp223282_c0_seq1	1.63717	0.711208	0.00915594	Up	3956
comp240080_c0_seq5	2.93602	1.55386	0.0092025	Up	2565
comp233571_c1_seq1	1.75385	0.810524	0.00924339	Up	2440
comp187284_c0_seq1	Inf	Inf	0.00925644	Up	926
comp248760_c0_seq1	29.5231	4.88377	0.00927208	Up	713
comp243816_c0_seq1	1.84707	0.885242	0.00934892	Up	1726
comp245117_c0_seq1	1.41617	0.501999	0.00937088	Up	8863
comp212039_c0_seq2	2.49534	1.31924	0.00941701	Up	2424
comp224171_c0_seq1	2.30296	1.20349	0.00946685	Up	3142
comp228066_c0_seq1	1.76383	0.818711	0.00947608	Up	1865
comp237780_c0_seq1	2.6912	1.42825	0.00963114	Up	2441
comp235050_c0_seq2	1.64001	0.713702	0.0096621	Up	3630
comp217419_c0_seq1	1.589	0.668117	0.00968942	Up	3318
comp227996_c1_seq4	2.04055	1.02896	0.00980412	Up	4021
comp50951_c0_seq1	51.7776	5.69426	0.00985494	Up	704
comp33496_c0_seq1	49.5894	5.63196	0.00985541	Up	2413
comp229928_c0_seq1	1.4396	0.525668	0.00987124	Up	3945
comp230792_c0_seq6	1.61377	0.690437	0.0099337	Up	2002
comp221579_c0_seq1	1.53078	0.614271	0.00993653	Up	3435
comp235603_c0_seq2	1.76497	0.819645	0.0100183	Up	1988
comp99099_c0_seq1	7.90697	2.98313	0.0100757	Up	954
comp235323_c0_seq13	1.73841	0.797772	0.0101385	Up	3021
comp250017_c0_seq1	27.7987	4.79695	0.0101744	Up	1394
comp241122_c0_seq6	3.06671	1.61669	0.0102171	Up	3089
comp210129_c1_seq2	27.7566	4.79476	0.0102243	Up	512
comp244318_c2_seq1	1.63593	0.710114	0.0102373	Up	4262
comp318126_c0_seq1	Inf	Inf	0.0102548	Up	312
comp209305_c0_seq1	1.44297	0.529044	0.0102847	Up	1930
comp172257_c0_seq1	Inf	Inf	0.0102887	Up	333
comp235106_c1_seq2	6.51541	2.70386	0.0103187	Up	932
comp243523_c0_seq5	1.40688	0.492504	0.0103221	Up	8092
comp232382_c0_seq1	Inf	Inf	0.0103228	Up	520
comp241236_c0_seq1	1.36605	0.450007	0.0103413	Up	4448
comp233325_c6_seq2	Inf	Inf	0.0103569	Up	346
comp56475_c0_seq2	Inf	Inf	0.0103912	Up	1370
comp232319_c0_seq1	2.70271	1.43441	0.0103934	Up	1724
comp138664_c0_seq1	Inf	Inf	0.0104602	Up	344
comp229648_c0_seq1	1.44121	0.527283	0.0105004	Up	1709
comp171229_c0_seq1	21.0798	4.39779	0.0105266	Up	388
comp218244_c0_seq1	4.97948	2.31599	0.0106647	Up	972
comp242957_c4_seq1	1.55921	0.640811	0.0107478	Up	769
comp237405_c5_seq9	1.39956	0.48497	0.0107918	Up	7955
comp243789_c0_seq2	1.4879	0.573275	0.0109938	Up	5049
comp220095_c0_seq2	1.57649	0.656716	0.0110087	Up	3100
comp225312_c0_seq30	1.69794	0.763784	0.0110536	Up	3812
comp231706_c1_seq3	1.80219	0.849747	0.0111238	Up	3045
comp211948_c0_seq5	1.44934	0.535397	0.0112186	Up	4789
comp230376_c2_seq1	1.92592	0.94555	0.0113186	Up	2478
comp234495_c0_seq1	3.96209	1.98626	0.0113535	Up	1369
comp237406_c1_seq1	2.32045	1.2144	0.0114579	Up	317
comp244894_c0_seq2	1.44903	0.535084	0.0115092	Up	5506
comp228742_c0_seq1	1.9872	0.990735	0.0115305	Up	3964
comp226529_c0_seq1	1.36155	0.445252	0.0115501	Up	4573
comp147083_c0_seq1	Inf	Inf	0.0115503	Up	347
comp257522_c0_seq1	Inf	Inf	0.0116654	Up	340
comp237960_c3_seq1	1.99674	0.997645	0.0116669	Up	1892
comp248526_c0_seq1	Inf	Inf	0.0116782	Up	882
comp248731_c0_seq1	Inf	Inf	0.0116911	Up	603
comp249615_c0_seq1	Inf	Inf	0.0117299	Up	1732
comp192263_c0_seq1	Inf	Inf	0.0117428	Up	406
comp222707_c1_seq21	3.28625	1.71644	0.0117729	Up	3328
comp213035_c0_seq1	1.93687	0.95373	0.0118247	Up	1181
comp229155_c1_seq2	1.5083	0.592922	0.0118591	Up	4555
comp235925_c0_seq1	1.38154	0.466274	0.0119512	Up	2739
comp155304_c0_seq1	47.8257	5.57971	0.0119851	Up	754
comp236809_c0_seq5	2.21426	1.14683	0.0121201	Up	3129
comp223095_c1_seq1	1.59207	0.670902	0.0121263	Up	1918
comp188229_c1_seq1	39.1244	5.29	0.0121476	Up	2606
comp241421_c0_seq2	1.34736	0.430136	0.0121748	Up	3340
comp217801_c0_seq1	1.4147	0.500497	0.0122009	Up	2415
comp238233_c0_seq4	3.53305	1.82092	0.01227	Up	2182
comp233310_c0_seq1	1.7045	0.76935	0.0123102	Up	6375
comp218450_c0_seq2	6.29826	2.65495	0.0124095	Up	561
comp239094_c2_seq2	1.39788	0.483238	0.0124138	Up	2396
comp108946_c0_seq1	1.37791	0.462477	0.0124168	Up	1972
comp222920_c1_seq1	2.06656	1.04723	0.0125033	Up	441
comp240417_c0_seq6	1.8258	0.868531	0.0125485	Up	2645
comp252974_c0_seq1	Inf	Inf	0.0127	Up	331
comp208256_c0_seq1	1.36532	0.449244	0.0128315	Up	1359
comp236195_c3_seq1	Inf	Inf	0.0129526	Up	395
comp239435_c0_seq1	1.45215	0.538189	0.0130085	Up	1813
comp194766_c0_seq1	Inf	Inf	0.0130241	Up	338
comp234571_c2_seq13	1.48123	0.566799	0.0130302	Up	3693
comp242404_c5_seq2	4.13171	2.04674	0.0130938	Up	370
comp253003_c0_seq1	Inf	Inf	0.013096	Up	1330
comp214728_c0_seq2	1.70506	0.769821	0.0131056	Up	3732
comp105678_c0_seq1	Inf	Inf	0.0131828	Up	746
comp226720_c0_seq1	1.57737	0.657521	0.0131894	Up	1883
comp199560_c0_seq1	Inf	Inf	0.0131974	Up	1076
comp226517_c0_seq1	1.47112	0.556915	0.0134193	Up	3138
comp243236_c2_seq8	1.82397	0.86708	0.0134609	Up	7790
comp225405_c1_seq1	1.34265	0.425078	0.0134613	Up	4416
comp235271_c1_seq2	1.7257	0.787184	0.013546	Up	1244
comp249924_c0_seq1	26.3248	4.71835	0.013579	Up	1587
comp231243_c0_seq1	4.56119	2.18941	0.0136525	Up	1519
comp242297_c0_seq2	1.49803	0.583069	0.0136751	Up	6498
comp222476_c0_seq3	1.92263	0.943077	0.0137124	Up	2764
comp238993_c2_seq1	1.637	0.711057	0.0137171	Up	3463
comp237785_c1_seq4	1.50285	0.587703	0.0138015	Up	5275
comp229196_c0_seq5	1.73823	0.797623	0.0138037	Up	5593
comp225423_c1_seq1	5.0914	2.34806	0.0138765	Up	2626
comp161065_c1_seq1	10.4993	3.39222	0.0140023	Up	358
comp241947_c1_seq2	1.39105	0.476173	0.0140495	Up	4179
comp240689_c3_seq1	2.5979	1.37734	0.0141521	Up	605
comp236324_c0_seq18	1.92684	0.946235	0.0142362	Up	8473
comp230983_c0_seq2	1.67244	0.741957	0.0142612	Up	1956
comp227762_c0_seq3	1.6714	0.741057	0.0143074	Up	2604
comp233782_c0_seq1	2.23408	1.15968	0.0144118	Up	2572
comp228998_c0_seq1	1.56738	0.648356	0.0144883	Up	737
comp233430_c0_seq12	1.73248	0.792838	0.0144943	Up	3457
comp215489_c0_seq1	1.40218	0.487669	0.0145208	Up	1021
comp62323_c0_seq1	Inf	Inf	0.0145895	Up	302
comp226886_c1_seq2	3.85437	1.94649	0.0148232	Up	1838
comp236404_c0_seq6	1.8748	0.906736	0.0148285	Up	2166
comp227678_c0_seq1	3.95632	1.98416	0.0148852	Up	2084
comp232848_c0_seq1	1.3425	0.424919	0.0149028	Up	2784
comp257222_c0_seq1	Inf	Inf	0.0149309	Up	308
comp250657_c0_seq1	45.6824	5.51357	0.0149324	Up	1838
comp253289_c0_seq1	45.6683	5.51312	0.014946	Up	1899
comp242837_c0_seq1	1.82153	0.86515	0.0149839	Up	4685
comp240143_c0_seq1	1.45991	0.545876	0.0150508	Up	3619
comp227608_c0_seq6	1.6345	0.708849	0.015163	Up	1021
comp232324_c0_seq2	1.72315	0.785052	0.0153404	Up	4885
comp225468_c0_seq7	1.62036	0.696316	0.0155142	Up	3297
comp203439_c0_seq1	1.53993	0.622866	0.0155765	Up	3532
comp244520_c0_seq2	1.35663	0.440027	0.0155894	Up	3106
comp243246_c0_seq1	1.63371	0.70815	0.0157404	Up	5860
comp60154_c0_seq1	2.41884	1.27432	0.0157492	Up	686
comp232997_c2_seq1	2.40554	1.26636	0.0157813	Up	1459
comp222363_c1_seq1	1.44245	0.528524	0.0158927	Up	2909
comp230090_c4_seq2	1.41836	0.504221	0.0159247	Up	2875
comp243430_c0_seq5	1.53678	0.619909	0.016019	Up	4390
comp229299_c6_seq2	1.50358	0.588401	0.016145	Up	2180
comp245030_c0_seq2	1.34751	0.430292	0.0161736	Up	9150
comp208289_c0_seq1	2.17184	1.11891	0.0162162	Up	1941
comp243675_c0_seq5	1.70198	0.767215	0.0162861	Up	3764
comp238937_c1_seq3	2.05144	1.03663	0.0163615	Up	2491
comp243282_c0_seq1	1.37016	0.454341	0.0164013	Up	1066
comp184903_c0_seq5	18.5372	4.21235	0.0164914	Up	1760
comp233912_c1_seq1	1.36491	0.448802	0.0165277	Up	2122
comp143848_c0_seq1	Inf	Inf	0.0165604	Up	354
comp61993_c0_seq1	Inf	Inf	0.0166151	Up	926
comp244130_c1_seq2	1.52113	0.605145	0.016639	Up	2739
comp91860_c0_seq1	Inf	Inf	0.0166701	Up	356
comp103880_c0_seq3	Inf	Inf	0.0166885	Up	1244
comp259509_c0_seq1	Inf	Inf	0.0167808	Up	1460
comp217011_c1_seq1	1.76141	0.816733	0.0169124	Up	1827
comp221636_c0_seq1	1.66958	0.739488	0.0169615	Up	1437
comp227493_c1_seq3	1.39858	0.483962	0.017062	Up	3341
comp222668_c0_seq1	1.52143	0.605432	0.0170859	Up	2453
comp228396_c2_seq3	1.3673	0.451334	0.0170931	Up	2552
comp235612_c0_seq1	1.41263	0.498383	0.0171991	Up	2582
comp243769_c0_seq2	1.47597	0.561659	0.0172194	Up	4588
comp245450_c1_seq1	1.52525	0.609045	0.0174166	Up	2391
comp233759_c2_seq1	1.70289	0.767981	0.0175259	Up	2404
comp240663_c1_seq1	1.57354	0.654013	0.0175571	Up	1802
comp200268_c0_seq1	10.5391	3.39768	0.0176466	Up	344
comp230376_c1_seq19	1.75796	0.813905	0.0176473	Up	3594
comp185663_c0_seq1	1.55699	0.638759	0.0176988	Up	632
comp227418_c0_seq1	1.57649	0.656712	0.0177449	Up	3897
comp229895_c2_seq8	1.36226	0.445997	0.0178332	Up	4431
comp223746_c1_seq1	1.65939	0.730652	0.0179516	Up	1905
comp255109_c0_seq1	2.06283	1.04463	0.0180045	Up	309
comp200111_c1_seq3	5.11205	2.3539	0.0180267	Up	756
comp79276_c0_seq2	24.8579	4.63563	0.018075	Up	2369
comp225423_c2_seq2	18.18	4.18428	0.018116	Up	401
comp249647_c0_seq1	24.8087	4.63278	0.0181759	Up	1084
comp236724_c1_seq1	1.70179	0.767054	0.0181839	Up	531
comp244053_c2_seq3	1.54445	0.627091	0.0182046	Up	2330
comp239544_c0_seq4	1.39221	0.47738	0.0183746	Up	4809
comp226917_c1_seq1	1.70911	0.773244	0.0184075	Up	696
comp60902_c0_seq1	43.6656	5.44843	0.0184387	Up	1685
comp240338_c0_seq6	1.88534	0.914823	0.018538	Up	3327
comp141755_c0_seq1	Inf	Inf	0.018592	Up	415
comp200973_c0_seq2	Inf	Inf	0.018633	Up	363
comp258613_c0_seq1	Inf	Inf	0.0187152	Up	358
comp235109_c4_seq3	1.48967	0.574991	0.0188178	Up	3274
comp108997_c0_seq1	1.39212	0.477282	0.0188743	Up	926
comp232354_c0_seq2	2.56403	1.35841	0.0190614	Up	894
comp213775_c0_seq2	2.10533	1.07405	0.019106	Up	2758
comp240663_c2_seq2	1.31604	0.396204	0.019214	Up	4347
comp214592_c0_seq3	4.27607	2.09629	0.0192755	Up	1504
comp244891_c2_seq1	1.39386	0.479081	0.0192777	Up	1428
comp243484_c2_seq1	1.81832	0.862609	0.0196309	Up	819
comp243774_c0_seq2	1.99189	0.994139	0.0198673	Up	5285
comp218817_c0_seq2	2.13485	1.09413	0.0199047	Up	2622
comp238889_c0_seq8	2.03718	1.02657	0.0199177	Up	5560
comp68772_c0_seq1	11.1331	3.47678	0.0199278	Up	457
comp236210_c1_seq1	14.4528	3.85327	0.0201098	Up	336
comp242713_c3_seq6	1.91439	0.936884	0.0201368	Up	2775
comp227170_c0_seq1	2.13531	1.09444	0.020197	Up	1812
comp229933_c1_seq2	2.34907	1.23209	0.0203473	Up	966
comp235537_c2_seq2	10.124	3.3397	0.0204222	Up	1271
comp196824_c0_seq1	2.92344	1.54767	0.0204448	Up	631
comp242982_c0_seq1	1.82468	0.867647	0.0204891	Up	4500
comp235456_c2_seq2	2.25153	1.17091	0.0205993	Up	2832
comp241601_c0_seq2	2.60595	1.38181	0.0206047	Up	301
comp3341_c0_seq1	Inf	Inf	0.0206753	Up	305
comp227302_c1_seq1	1.92031	0.941337	0.0207287	Up	1534
comp234969_c1_seq1	1.52854	0.612154	0.0207801	Up	1580
comp234496_c1_seq1	1.48846	0.573822	0.0208045	Up	3555
comp242208_c4_seq3	1.40287	0.488379	0.0208087	Up	1180
comp268641_c0_seq1	Inf	Inf	0.0208273	Up	307
comp287679_c0_seq1	Inf	Inf	0.0208273	Up	303
comp65735_c0_seq1	Inf	Inf	0.0208731	Up	353
comp235944_c0_seq3	1.64153	0.715043	0.0208853	Up	6321
comp354265_c0_seq1	Inf	Inf	0.0208961	Up	312
comp229500_c0_seq5	2.04872	1.03472	0.0209375	Up	1617
comp197907_c0_seq1	4.02197	2.0079	0.0209386	Up	723
comp231642_c1_seq1	4.47052	2.16044	0.0209621	Up	955
comp56160_c0_seq1	Inf	Inf	0.0210113	Up	663
comp237107_c0_seq2	1.7255	0.787016	0.0210151	Up	636
comp58430_c0_seq2	Inf	Inf	0.0210344	Up	352
comp116561_c0_seq1	Inf	Inf	0.0211273	Up	1229
comp257572_c0_seq1	Inf	Inf	0.0211273	Up	1543
comp220588_c2_seq7	2.83463	1.50316	0.0211517	Up	1989
comp87386_c0_seq1	Inf	Inf	0.0211739	Up	1166
comp165358_c0_seq1	Inf	Inf	0.0211972	Up	1182
comp168949_c0_seq1	Inf	Inf	0.0212206	Up	407
comp259085_c0_seq1	Inf	Inf	0.021244	Up	376
comp126753_c0_seq1	Inf	Inf	0.0212909	Up	1059
comp228396_c3_seq1	1.40624	0.491844	0.0213435	Up	465
comp247640_c0_seq1	17.5311	4.13185	0.0216264	Up	778
comp100476_c0_seq1	Inf	Inf	0.0217498	Up	374
comp235750_c0_seq1	2.08209	1.05803	0.0217788	Up	1039
comp220579_c0_seq2	1.53154	0.614983	0.0219134	Up	1933
comp235526_c0_seq1	1.38943	0.474492	0.0219215	Up	3030
comp244735_c0_seq2	1.84741	0.885502	0.0220629	Up	5697
comp234918_c0_seq7	2.02549	1.01827	0.0221262	Up	3141
comp231293_c2_seq14	1.34767	0.430464	0.0222845	Up	4899
comp237850_c0_seq1	1.729	0.789935	0.0223886	Up	2584
comp229826_c0_seq2	6.20199	2.63273	0.0224375	Up	2852
comp225521_c0_seq1	1.42706	0.513049	0.0225135	Up	2424
comp219669_c0_seq1	6.15753	2.62235	0.0225537	Up	1768
comp236958_c0_seq1	2.21856	1.14962	0.0225909	Up	2204
comp233081_c0_seq2	2.12159	1.08515	0.0226365	Up	2361
comp221112_c1_seq1	41.7051	5.38215	0.0226696	Up	1269
comp152084_c0_seq1	2.42419	1.2775	0.0226865	Up	510
comp236334_c1_seq1	1.95453	0.966822	0.022747	Up	1194
comp197568_c0_seq2	43.4645	5.44176	0.0227918	Up	693
comp145369_c0_seq1	1.51925	0.603363	0.0228809	Up	1788
comp240941_c0_seq6	2.07798	1.05518	0.0230554	Up	4815
comp220048_c0_seq1	1.64067	0.714284	0.0231391	Up	1512
comp228052_c3_seq1	1.76765	0.821829	0.0231517	Up	872
comp239975_c0_seq1	2.21294	1.14597	0.023201	Up	2472
comp232407_c0_seq1	1.59806	0.676326	0.0233509	Up	3814
comp204953_c0_seq7	2.50121	1.32263	0.0233838	Up	2697
comp180276_c0_seq3	Inf	Inf	0.02346	Up	342
comp245261_c0_seq1	1.93752	0.954212	0.0235126	Up	6347
comp229217_c0_seq1	1.44977	0.535828	0.0235995	Up	3106
comp286649_c0_seq1	Inf	Inf	0.0236672	Up	301
comp180627_c0_seq1	Inf	Inf	0.0237455	Up	347
comp262338_c0_seq1	Inf	Inf	0.0237455	Up	350
comp221416_c0_seq3	1.69202	0.758744	0.0237462	Up	4775
comp237526_c1_seq1	1.50014	0.585098	0.0237612	Up	3433
comp241306_c2_seq1	1.37027	0.454458	0.0237788	Up	1857
comp252143_c0_seq1	Inf	Inf	0.0237979	Up	1524
comp10219_c0_seq1	Inf	Inf	0.0238241	Up	340
comp160296_c0_seq1	Inf	Inf	0.0238241	Up	302
comp246407_c0_seq1	Inf	Inf	0.0238241	Up	358
comp240115_c0_seq1	1.50118	0.586094	0.0238418	Up	2863
comp224736_c1_seq1	2.10055	1.07077	0.0238501	Up	2599
comp247510_c0_seq1	Inf	Inf	0.0238503	Up	395
comp39443_c0_seq1	Inf	Inf	0.0238766	Up	423
comp236287_c1_seq3	1.77755	0.829892	0.0240188	Up	3499
comp230869_c0_seq1	1.34923	0.432138	0.0240471	Up	1711
comp229063_c4_seq7	1.88164	0.91199	0.0240768	Up	3509
comp243300_c2_seq2	1.70506	0.769822	0.0241115	Up	2180
comp235731_c0_seq1	1.69473	0.761057	0.0241186	Up	2842
comp256913_c0_seq1	23.3208	4.54354	0.0242006	Up	2524
comp209243_c2_seq1	7.54838	2.91617	0.0242549	Up	3096
comp223425_c0_seq3	1.41419	0.49998	0.0243251	Up	3551
comp239831_c0_seq1	1.45128	0.53733	0.0243561	Up	4050
comp237002_c0_seq6	2.15885	1.11026	0.0243795	Up	6411
comp242380_c1_seq1	1.51199	0.59645	0.0243835	Up	4150
comp240656_c0_seq3	1.48678	0.572191	0.0243997	Up	1825
comp244668_c0_seq1	1.32956	0.410953	0.0244042	Up	5370
comp238699_c0_seq6	1.44782	0.533884	0.024418	Up	5945
comp220105_c0_seq1	2.45176	1.29382	0.0244861	Up	2267
comp209345_c0_seq1	1.47993	0.565533	0.0245232	Up	477
comp222216_c0_seq3	1.32071	0.401318	0.0245845	Up	555
comp222248_c0_seq1	1.33734	0.419362	0.0246271	Up	2557
comp237280_c1_seq1	1.59338	0.672092	0.0246523	Up	7049
comp239580_c2_seq2	2.13758	1.09598	0.024675	Up	1250
comp229935_c0_seq1	1.31349	0.393404	0.0247388	Up	1311
comp230300_c0_seq1	1.7376	0.797095	0.0247533	Up	3496
comp241793_c2_seq1	1.31483	0.394871	0.0248565	Up	3267
comp217406_c0_seq1	1.49311	0.578324	0.0248742	Up	4696
comp239749_c1_seq3	1.65279	0.724904	0.0248993	Up	1474
comp241421_c1_seq1	1.39672	0.482047	0.0249259	Up	1076
comp211927_c0_seq1	2.54284	1.34644	0.024972	Up	434
comp229760_c0_seq1	9.89974	3.30739	0.0249917	Up	1472
comp238069_c1_seq1	2.61001	1.38405	0.0250558	Up	400
comp233579_c0_seq1	2.25917	1.17579	0.0251267	Up	1122
comp231003_c3_seq2	1.91512	0.937432	0.0251395	Up	1923
comp90188_c0_seq2	40.7178	5.34759	0.0251407	Up	1040
comp241202_c0_seq1	1.43916	0.525222	0.0251907	Up	3455
comp235789_c0_seq1	1.5384	0.621429	0.025339	Up	3076
comp239785_c1_seq1	1.41075	0.496462	0.0254094	Up	3224
comp225500_c0_seq1	2.44931	1.29237	0.0254438	Up	3575
comp234309_c1_seq1	3.20805	1.6817	0.0257379	Up	1865
comp243327_c1_seq1	1.51626	0.600516	0.025826	Up	1753
comp210706_c0_seq1	1.47068	0.556483	0.025867	Up	2326
comp239420_c0_seq1	1.35069	0.433699	0.025898	Up	3880
comp240182_c1_seq5	11.9065	3.57367	0.0259005	Up	476
comp212627_c0_seq2	1.31457	0.394587	0.0259626	Up	3039
comp244267_c0_seq2	1.47795	0.563593	0.0259693	Up	2632
comp244525_c0_seq2	1.45762	0.543615	0.0260328	Up	7858
comp251089_c0_seq1	Inf	Inf	0.0260666	Up	608
comp226554_c0_seq1	2.82995	1.50078	0.0261979	Up	1542
comp240871_c2_seq2	2.95344	1.5624	0.0262117	Up	1978
comp60123_c0_seq1	Inf	Inf	0.0264256	Up	342
comp230244_c1_seq4	Inf	Inf	0.0264546	Up	1065
comp243478_c1_seq1	1.91358	0.936273	0.0264641	Up	641
comp239220_c3_seq2	3.25612	1.70315	0.0265063	Up	6886
comp147818_c0_seq2	1.58972	0.668771	0.0265759	Up	953
comp237669_c0_seq1	1.36677	0.450772	0.0265903	Up	3518
comp95075_c0_seq1	Inf	Inf	0.0266004	Up	330
comp233534_c0_seq1	1.67749	0.7463	0.0266426	Up	2926
comp211491_c0_seq2	2.56634	1.35971	0.0266886	Up	2361
comp109363_c0_seq1	Inf	Inf	0.0267095	Up	336
comp5708_c0_seq1	Inf	Inf	0.0267176	Up	312
comp244018_c1_seq7	1.48594	0.571379	0.0267721	Up	2546
comp167946_c0_seq1	Inf	Inf	0.0267765	Up	906
comp222739_c1_seq3	Inf	Inf	0.0267765	Up	327
comp240617_c0_seq1	1.38848	0.473502	0.0267808	Up	3610
comp124169_c0_seq1	Inf	Inf	0.026806	Up	317
comp140162_c0_seq1	Inf	Inf	0.0268355	Up	1369
comp165844_c0_seq1	Inf	Inf	0.0268651	Up	382
comp204112_c0_seq2	Inf	Inf	0.0268651	Up	364
comp266713_c0_seq1	Inf	Inf	0.0268651	Up	395
comp241672_c0_seq1	1.79844	0.846746	0.0270004	Up	1800
comp237450_c0_seq1	1.56859	0.649465	0.0270444	Up	2461
comp225530_c0_seq1	1.76606	0.820535	0.0270719	Up	2016
comp244656_c1_seq1	1.34375	0.426266	0.0271199	Up	1323
comp215989_c0_seq2	1.37359	0.457953	0.0273095	Up	2745
comp242694_c0_seq2	6.50351	2.70122	0.027318	Up	2507
comp228990_c0_seq1	1.29138	0.368911	0.0273319	Up	1959
comp244946_c1_seq1	1.66437	0.734973	0.0274562	Up	3623
comp222727_c0_seq1	1.55614	0.637971	0.0275084	Up	1764
comp225169_c0_seq13	2.12433	1.08701	0.0275759	Up	1414
comp223576_c0_seq1	1.48597	0.5714	0.0276344	Up	1581
comp228972_c1_seq2	1.52806	0.611705	0.0277265	Up	702
comp240289_c0_seq1	1.59504	0.673589	0.0277577	Up	9820
comp251416_c0_seq1	39.7727	5.31371	0.0278007	Up	999
comp209249_c0_seq1	3.34569	1.7423	0.0278117	Up	481
comp43152_c0_seq1	20.7987	4.37842	0.0279203	Up	882
comp228447_c0_seq1	1.66022	0.731378	0.0279792	Up	2058
comp233092_c0_seq3	1.9034	0.928577	0.0280499	Up	2470
comp213197_c0_seq2	2.54651	1.34852	0.0281879	Up	2891
comp82023_c0_seq1	16.5485	4.04863	0.0281935	Up	1408
comp220825_c0_seq2	1.4121	0.497841	0.0282093	Up	1972
comp173031_c1_seq1	2.14184	1.09885	0.028223	Up	424
comp217731_c0_seq1	2.07929	1.05609	0.0282254	Up	1014
comp225357_c3_seq1	2.92041	1.54617	0.0282799	Up	1343
comp253051_c0_seq1	Inf	Inf	0.0283467	Up	922
comp245442_c0_seq3	2.06328	1.04494	0.0283743	Up	5486
comp237908_c1_seq1	1.45498	0.540995	0.0284186	Up	4165
comp245447_c0_seq1	1.3695	0.453649	0.028478	Up	13424
comp237570_c0_seq1	2.28367	1.19135	0.0284792	Up	992
comp177650_c0_seq1	13.3952	3.74364	0.028508	Up	326
comp218196_c0_seq1	2.00791	1.0057	0.0285554	Up	625
comp220435_c1_seq1	2.93291	1.55233	0.0286294	Up	585
comp218979_c0_seq5	1.59828	0.676522	0.0286753	Up	2780
comp240200_c0_seq3	1.49306	0.578275	0.0287825	Up	4246
comp199751_c0_seq1	10.1077	3.33739	0.0289558	Up	477
comp244051_c0_seq1	1.78695	0.837503	0.0289833	Up	2375
comp244861_c0_seq3	1.63486	0.709165	0.0290024	Up	5947
comp232787_c0_seq3	1.47109	0.556884	0.0291351	Up	1679
comp234913_c0_seq1	1.32904	0.410387	0.029201	Up	2281
comp236801_c0_seq1	1.44637	0.532438	0.0292238	Up	4884
comp210235_c0_seq1	1.50211	0.586991	0.029431	Up	827
comp141_c0_seq1	Inf	Inf	0.0297007	Up	310
comp211955_c0_seq1	Inf	Inf	0.0297007	Up	326
comp228106_c0_seq9	1.81695	0.86152	0.0297331	Up	3555
comp211808_c1_seq1	Inf	Inf	0.0297333	Up	638
comp232176_c0_seq1	1.90345	0.928619	0.0298345	Up	1312
comp193558_c0_seq1	Inf	Inf	0.0298641	Up	634
comp244509_c1_seq1	Inf	Inf	0.029897	Up	317
comp282367_c0_seq1	Inf	Inf	0.029897	Up	301
comp289161_c0_seq1	Inf	Inf	0.029897	Up	335
comp247647_c0_seq1	7.33212	2.87423	0.0299283	Up	497
comp243954_c0_seq2	2.27553	1.1862	0.0299839	Up	3165
comp249638_c0_seq1	Inf	Inf	0.0300617	Up	639
comp228700_c2_seq1	Inf	Inf	0.0301279	Up	437
comp229668_c1_seq2	Inf	Inf	0.0301548	Up	301
comp258850_c0_seq1	Inf	Inf	0.0301548	Up	304
comp258616_c0_seq1	Inf	Inf	0.0301611	Up	1046
comp219125_c0_seq1	1.40834	0.493997	0.0301931	Up	3046
comp215301_c0_seq2	1.95369	0.966198	0.03023	Up	567
comp203466_c0_seq1	11.8415	3.56578	0.0303015	Up	1039
comp163316_c0_seq1	Inf	Inf	0.0303276	Up	1215
comp220443_c1_seq2	13.1117	3.71278	0.0303354	Up	1577
comp235684_c3_seq18	1.31977	0.400284	0.0303885	Up	7064
comp230954_c0_seq2	2.4337	1.28315	0.0303918	Up	1266
comp219200_c2_seq1	1.67489	0.744064	0.0304177	Up	1126
comp228346_c0_seq2	2.94381	1.55768	0.0305066	Up	5105
comp225966_c0_seq1	1.48541	0.570865	0.030545	Up	4313
comp223071_c0_seq1	1.58294	0.662606	0.0305722	Up	2979
comp194815_c0_seq1	24.9563	4.64133	0.0306492	Up	855
comp241075_c0_seq1	1.3434	0.425886	0.0307355	Up	2642
comp219411_c0_seq1	2.1943	1.13376	0.0308184	Up	1266
comp226797_c0_seq1	1.82277	0.866136	0.030926	Up	2836
comp244758_c3_seq2	1.57828	0.658355	0.0310621	Up	3841
comp99469_c0_seq1	Inf	Inf	0.0310742	Up	1776
comp76546_c0_seq1	13.7022	3.77634	0.0312946	Up	1863
comp193309_c0_seq1	5.92962	2.56794	0.0314531	Up	334
comp235321_c0_seq1	1.83362	0.874697	0.0315017	Up	1598
comp188900_c0_seq1	25.7109	4.68431	0.0316152	Up	332
comp244983_c2_seq1	1.70587	0.77051	0.0316369	Up	6554
comp244445_c0_seq2	1.73826	0.797642	0.0316409	Up	15314
comp210089_c0_seq1	5.05048	2.33642	0.0316513	Up	3148
comp242165_c0_seq3	1.55057	0.632797	0.031656	Up	3677
comp187166_c0_seq2	1.812	0.857583	0.0317674	Up	1332
comp242127_c0_seq3	1.7183	0.78098	0.0318006	Up	3107
comp230607_c0_seq4	1.52141	0.605409	0.0318424	Up	2983
comp56854_c0_seq1	8.94384	3.16089	0.0318988	Up	310
comp240924_c2_seq2	1.60871	0.685901	0.0319353	Up	4328
comp215972_c0_seq1	1.3483	0.431147	0.0319524	Up	1926
comp230839_c0_seq2	1.4896	0.574921	0.0319686	Up	2141
comp207952_c0_seq3	1.6413	0.714837	0.0320367	Up	2360
comp234621_c0_seq2	1.48309	0.568607	0.0321407	Up	1271
comp227044_c0_seq1	1.68846	0.755704	0.0322034	Up	1146
comp240400_c0_seq2	1.66337	0.734107	0.0322181	Up	2898
comp222062_c1_seq4	22.7915	4.51043	0.0322466	Up	460
comp219191_c0_seq1	1.91956	0.940774	0.0323477	Up	2812
comp224408_c1_seq1	1.7555	0.811882	0.0323511	Up	1487
comp240240_c5_seq2	1.49265	0.577879	0.0324024	Up	1989
comp238406_c0_seq1	1.69198	0.758713	0.0325638	Up	2020
comp240541_c1_seq1	1.85957	0.894971	0.0327482	Up	3787
comp227044_c5_seq1	1.55025	0.632503	0.0327869	Up	1421
comp111559_c0_seq2	11.1139	3.47429	0.0327873	Up	976
comp236383_c1_seq1	2.48708	1.31445	0.0328625	Up	1843
comp231194_c0_seq1	1.66925	0.739202	0.0329186	Up	1776
comp217868_c0_seq1	1.60168	0.679584	0.0329377	Up	830
comp231782_c1_seq14	1.45663	0.54263	0.032987	Up	5981
comp229720_c2_seq1	2.21641	1.14822	0.0330076	Up	2484
comp244598_c1_seq18	1.39911	0.484507	0.0330405	Up	7161
comp46044_c0_seq1	Inf	Inf	0.0330473	Up	388
comp51809_c0_seq1	1.74634	0.804332	0.0330909	Up	1683
comp225677_c0_seq2	2.46737	1.30297	0.0331748	Up	1260
comp234604_c1_seq5	1.31969	0.4002	0.0332404	Up	2872
comp235051_c0_seq1	1.6585	0.729878	0.0332771	Up	757
comp239107_c1_seq1	1.85043	0.887864	0.0332989	Up	2001
comp213207_c0_seq1	1.39393	0.479156	0.0333436	Up	1811
comp175010_c0_seq1	3.9468	1.98068	0.0333505	Up	4854
comp243877_c0_seq1	2.26425	1.17903	0.0333512	Up	1315
comp199399_c1_seq1	1.30655	0.385762	0.0334496	Up	986
comp269278_c0_seq1	Inf	Inf	0.0334548	Up	326
comp208739_c0_seq4	1.85012	0.887618	0.0334634	Up	1068
comp235859_c1_seq1	1.60432	0.681958	0.0334733	Up	2584
comp204028_c0_seq1	1.86662	0.900425	0.0335209	Up	987
comp94850_c0_seq1	Inf	Inf	0.0335332	Up	472
comp234233_c0_seq1	1.55387	0.635866	0.0335897	Up	1725
comp207992_c0_seq1	Inf	Inf	0.0336019	Up	497
comp249629_c0_seq1	12.9121	3.69065	0.0336037	Up	378
comp188773_c0_seq1	Inf	Inf	0.0337128	Up	353
comp215977_c0_seq2	1.97953	0.985161	0.033759	Up	2314
comp224374_c0_seq1	1.93939	0.955601	0.0338304	Up	2253
comp211673_c1_seq1	13.1602	3.71811	0.0338759	Up	472
comp243779_c0_seq12	1.64141	0.714936	0.0339039	Up	7696
comp248492_c0_seq1	Inf	Inf	0.0339358	Up	560
comp244033_c1_seq7	1.35701	0.440429	0.0339454	Up	8013
comp113237_c0_seq1	Inf	Inf	0.0339732	Up	309
comp172963_c1_seq1	Inf	Inf	0.0339732	Up	408
comp269914_c0_seq1	Inf	Inf	0.0339732	Up	331
comp271630_c0_seq1	Inf	Inf	0.0339732	Up	342
comp89557_c0_seq1	Inf	Inf	0.0339732	Up	312
comp238489_c0_seq3	1.5447	0.627327	0.0339999	Up	2169
comp215715_c1_seq1	1.55789	0.639589	0.0340551	Up	691
comp260666_c0_seq1	Inf	Inf	0.0340855	Up	309
comp251234_c0_seq1	Inf	Inf	0.034123	Up	301
comp290858_c0_seq1	Inf	Inf	0.034123	Up	304
comp235476_c0_seq2	2.27723	1.18728	0.0341315	Up	520
comp223226_c1_seq1	Inf	Inf	0.0341606	Up	592
comp207604_c0_seq1	1.32118	0.401825	0.0341918	Up	2498
comp236475_c0_seq1	1.36941	0.453556	0.0342452	Up	2360
comp67503_c0_seq1	37.756	5.23863	0.034249	Up	1194
comp59656_c1_seq1	37.7419	5.2381	0.0342795	Up	1281
comp201334_c0_seq2	39.4032	5.30024	0.0343084	Up	1022
comp222934_c0_seq1	2.03331	1.02383	0.0343128	Up	1440
comp226319_c3_seq1	1.3946	0.47985	0.0343551	Up	1101
comp241003_c1_seq4	2.12496	1.08743	0.0344038	Up	3064
comp243440_c0_seq19	6.38055	2.67368	0.0344281	Up	4366
comp243135_c0_seq2	2.37708	1.24919	0.0344659	Up	14456
comp173234_c0_seq1	2.05891	1.04188	0.0345777	Up	486
comp244483_c2_seq8	1.48369	0.569192	0.0345895	Up	7537
comp238336_c0_seq2	1.55397	0.635959	0.0345967	Up	1313
comp254790_c0_seq1	39.2566	5.29486	0.0346153	Up	1487
comp215001_c0_seq1	2.15975	1.11086	0.0346423	Up	1875
comp229350_c6_seq7	1.3808	0.465506	0.0347159	Up	4529
comp240932_c3_seq2	1.72234	0.784373	0.0347411	Up	573
comp239720_c1_seq1	1.84949	0.887131	0.0348406	Up	497
comp228547_c0_seq1	1.31688	0.397127	0.0348635	Up	3075
comp243874_c0_seq2	1.4272	0.513187	0.0349543	Up	3020
comp213931_c0_seq1	1.51785	0.60203	0.0350797	Up	2968
comp214621_c0_seq1	6.56354	2.71447	0.035394	Up	971
comp240190_c0_seq1	2.58176	1.36836	0.0354879	Up	368
comp243809_c0_seq1	1.62101	0.696894	0.0354976	Up	444
comp210641_c0_seq2	1.30252	0.3813	0.0355332	Up	2047
comp121688_c1_seq1	22.2252	4.47413	0.0356112	Up	1103
comp218544_c0_seq1	1.49855	0.583565	0.0357429	Up	1214
comp231840_c4_seq3	1.53867	0.621681	0.0357868	Up	2550
comp233613_c0_seq1	1.60063	0.678639	0.0358267	Up	3617
comp185016_c0_seq1	1.83749	0.877736	0.0358287	Up	491
comp237186_c0_seq7	2.60754	1.38269	0.0358502	Up	3050
comp237513_c0_seq1	2.0492	1.03506	0.0358735	Up	1472
comp244969_c0_seq2	1.51143	0.595916	0.0359587	Up	8388
comp236691_c0_seq2	2.07024	1.0498	0.036173	Up	666
comp242017_c2_seq1	2.65528	1.40886	0.0361769	Up	324
comp219027_c2_seq2	2.02067	1.01483	0.0362562	Up	3947
comp226285_c0_seq1	1.5068	0.591487	0.0363221	Up	1899
comp196127_c1_seq2	1.31846	0.398854	0.0365331	Up	1058
comp236727_c1_seq13	1.69874	0.764462	0.0365939	Up	4478
comp226996_c3_seq1	3.09969	1.63212	0.0366097	Up	1156
comp241452_c4_seq1	1.38655	0.471498	0.0367278	Up	2201
comp235394_c0_seq8	1.39321	0.478409	0.0367634	Up	3503
comp239735_c0_seq42	1.66927	0.73922	0.0367887	Up	9713
comp223450_c2_seq1	1.42998	0.515995	0.0368041	Up	2016
comp244745_c0_seq1	2.06972	1.04944	0.036841	Up	3820
comp237403_c2_seq2	3.02735	1.59806	0.0368516	Up	1352
comp225663_c0_seq1	2.06516	1.04625	0.036862	Up	737
comp238826_c0_seq6	1.8257	0.868446	0.0368832	Up	3789
comp225909_c0_seq1	1.3639	0.447736	0.0368954	Up	2738
comp242576_c1_seq1	1.44946	0.535514	0.0369171	Up	3315
comp230217_c2_seq1	1.65977	0.730983	0.0371664	Up	442
comp224902_c0_seq1	1.58652	0.665866	0.0371998	Up	1650
comp231031_c1_seq2	2.04349	1.03103	0.0376521	Up	5467
comp234411_c0_seq1	1.59775	0.676043	0.0377876	Up	1171
comp169734_c0_seq1	36.8108	5.20206	0.0378497	Up	959
comp232152_c0_seq1	Inf	Inf	0.0379318	Up	305
comp264916_c0_seq1	Inf	Inf	0.0379318	Up	323
comp239831_c2_seq1	1.35817	0.441665	0.0379466	Up	2377
comp231021_c0_seq1	1.51827	0.602429	0.0379953	Up	1358
comp232778_c0_seq3	1.75345	0.810195	0.0380054	Up	4460
comp171583_c0_seq1	Inf	Inf	0.0380152	Up	303
comp250455_c0_seq1	Inf	Inf	0.0380152	Up	1372
comp33603_c0_seq1	Inf	Inf	0.0380152	Up	313
comp137365_c0_seq1	Inf	Inf	0.0380569	Up	1211
comp154257_c0_seq1	Inf	Inf	0.0380987	Up	324
comp229266_c0_seq9	2.62611	1.39293	0.0381341	Up	2088
comp124983_c0_seq1	Inf	Inf	0.0381406	Up	304
comp138400_c0_seq1	Inf	Inf	0.0381406	Up	306
comp155255_c0_seq1	Inf	Inf	0.0381406	Up	519
comp278932_c0_seq1	Inf	Inf	0.0381406	Up	322
comp4615_c0_seq1	Inf	Inf	0.0381406	Up	336
comp244412_c0_seq3	1.47253	0.558293	0.0382131	Up	7062
comp234395_c2_seq1	1.62801	0.703107	0.0382228	Up	2281
comp249784_c0_seq1	Inf	Inf	0.0382245	Up	303
comp174573_c0_seq1	Inf	Inf	0.0383087	Up	312
comp227444_c0_seq2	2.97838	1.57453	0.0383412	Up	1692
comp10380_c0_seq1	Inf	Inf	0.0383508	Up	429
comp274521_c0_seq1	Inf	Inf	0.0383508	Up	303
comp244363_c1_seq4	1.42264	0.508567	0.0383671	Up	4152
comp239070_c0_seq6	1.38541	0.470312	0.0383723	Up	6167
comp65207_c0_seq1	Inf	Inf	0.0383931	Up	382
comp191254_c0_seq1	Inf	Inf	0.0384353	Up	342
comp60632_c0_seq1	6.79235	2.76391	0.038478	Up	1974
comp239484_c0_seq1	2.25878	1.17554	0.0385823	Up	2342
comp171122_c0_seq1	20.8596	4.38264	0.03872	Up	472
comp239460_c0_seq1	1.83539	0.876088	0.0387767	Up	1035
comp206494_c0_seq2	5.55981	2.47504	0.0388899	Up	2675
comp226293_c2_seq1	1.38965	0.474721	0.0388933	Up	1296
comp238097_c0_seq1	1.32878	0.410105	0.0389631	Up	5001
comp242193_c0_seq2	2.22832	1.15596	0.0389648	Up	1337
comp241574_c1_seq1	2.18652	1.12864	0.0390801	Up	971
comp238268_c0_seq1	1.61797	0.694182	0.0391129	Up	3436
comp244553_c3_seq5	1.3268	0.407948	0.0391438	Up	2748
comp146820_c0_seq1	10.9488	3.4527	0.0393456	Up	373
comp243437_c0_seq1	1.46903	0.554863	0.0395196	Up	2435
comp234760_c3_seq1	1.75013	0.807461	0.0396538	Up	1401
comp100650_c0_seq1	7.52487	2.91167	0.0398011	Up	490
comp209838_c1_seq1	1.39772	0.483074	0.0398493	Up	1553
comp236428_c0_seq3	1.50544	0.590184	0.0399861	Up	2041
comp241052_c3_seq1	2.47799	1.30917	0.0400158	Up	613
comp239156_c0_seq1	5.66228	2.50138	0.0400301	Up	931
comp240059_c1_seq7	1.56755	0.648511	0.0400464	Up	2217
comp238946_c5_seq1	1.56465	0.645837	0.0400595	Up	1087
comp223568_c0_seq3	2.41157	1.26997	0.0401821	Up	1423
comp156895_c0_seq1	Inf	Inf	0.0402084	Up	376
comp202309_c0_seq1	Inf	Inf	0.0402084	Up	312
comp278540_c0_seq1	Inf	Inf	0.0402084	Up	346
comp220752_c0_seq1	1.81041	0.856319	0.040442	Up	3013
comp238133_c0_seq1	2.42476	1.27784	0.0404445	Up	1600
comp224986_c0_seq2	1.74837	0.80601	0.0405062	Up	3018
comp203512_c0_seq4	2.90423	1.53816	0.0405433	Up	2099
comp144997_c0_seq1	1.32414	0.405059	0.0405671	Up	927
comp229390_c1_seq2	6.5297	2.70702	0.0405761	Up	1189
comp210562_c1_seq1	2.02727	1.01954	0.0405794	Up	734
comp239109_c0_seq1	1.49999	0.584954	0.0405891	Up	2537
comp238999_c1_seq1	1.524	0.607867	0.0406541	Up	3634
comp226533_c0_seq1	4.46985	2.16023	0.0407577	Up	735
comp213304_c0_seq1	1.37188	0.456159	0.0410898	Up	1713
comp200341_c0_seq2	2.59296	1.3746	0.0411131	Up	316
comp244122_c0_seq4	1.34588	0.428548	0.0411847	Up	3441
comp235890_c0_seq2	1.86038	0.895593	0.0414899	Up	3830
comp235220_c0_seq1	1.38983	0.474909	0.0415816	Up	1677
comp226032_c0_seq1	1.75371	0.810407	0.041643	Up	885
comp239052_c3_seq1	1.60051	0.678531	0.0416908	Up	630
comp237857_c0_seq1	5.14616	2.3635	0.0417816	Up	308
comp237251_c2_seq13	1.5094	0.593971	0.0419621	Up	6483
comp239762_c0_seq4	1.62612	0.701431	0.0419932	Up	4014
comp230283_c0_seq1	1.61205	0.688894	0.0420421	Up	3265
comp72267_c0_seq1	4.6419	2.21472	0.0420821	Up	440
comp104469_c0_seq1	35.7533	5.16	0.0421163	Up	1224
comp192655_c0_seq1	35.7111	5.1583	0.0422279	Up	1578
comp122318_c0_seq1	Inf	Inf	0.0422573	Up	371
comp137942_c0_seq1	37.2846	5.22051	0.0422633	Up	909
comp228545_c0_seq2	2.54562	1.34802	0.0424289	Up	964
comp175237_c0_seq2	Inf	Inf	0.0424448	Up	745
comp274545_c0_seq1	Inf	Inf	0.0424914	Up	874
comp309021_c0_seq1	Inf	Inf	0.0424914	Up	306
comp108097_c0_seq1	Inf	Inf	0.0425846	Up	309
comp65856_c1_seq1	20.3449	4.34659	0.0426042	Up	1693
comp233228_c1_seq4	1.7955	0.844389	0.0426619	Up	2297
comp115787_c0_seq1	Inf	Inf	0.0426781	Up	308
comp125100_c0_seq1	Inf	Inf	0.0426781	Up	320
comp15035_c0_seq1	Inf	Inf	0.0426781	Up	469
comp214380_c0_seq1	8.37767	3.06655	0.042697	Up	693
comp2157_c0_seq1	Inf	Inf	0.0427249	Up	401
comp253034_c0_seq1	Inf	Inf	0.0428188	Up	949
comp253898_c0_seq1	Inf	Inf	0.0428188	Up	346
comp262213_c0_seq1	Inf	Inf	0.0428188	Up	304
comp241867_c0_seq3	1.29436	0.372239	0.0428354	Up	6101
comp106473_c0_seq1	9.66447	3.27269	0.0428726	Up	1521
comp267028_c0_seq1	Inf	Inf	0.0429129	Up	386
comp273747_c0_seq1	Inf	Inf	0.0429129	Up	403
comp282596_c0_seq1	Inf	Inf	0.0429129	Up	302
comp207468_c0_seq1	5.86985	2.55332	0.0429309	Up	664
comp210668_c0_seq2	Inf	Inf	0.04296	Up	464
comp248902_c0_seq1	Inf	Inf	0.04296	Up	562
comp253437_c0_seq1	Inf	Inf	0.04296	Up	908
comp257330_c0_seq1	Inf	Inf	0.04296	Up	1205
comp232982_c1_seq1	1.43457	0.52062	0.0429646	Up	2370
comp241310_c3_seq8	1.6383	0.712203	0.0430047	Up	1106
comp189384_c0_seq1	Inf	Inf	0.0430072	Up	423
comp253845_c0_seq1	Inf	Inf	0.0430072	Up	367
comp194023_c0_seq1	1.60259	0.680409	0.0430291	Up	1266
comp228066_c1_seq1	1.7977	0.846155	0.0430455	Up	1475
comp129205_c0_seq1	Inf	Inf	0.0430545	Up	322
comp132878_c0_seq1	Inf	Inf	0.0430545	Up	320
comp210880_c0_seq1	Inf	Inf	0.0430545	Up	348
comp259536_c0_seq1	Inf	Inf	0.0430545	Up	335
comp119679_c0_seq1	Inf	Inf	0.0431018	Up	387
comp168687_c0_seq1	Inf	Inf	0.0431018	Up	320
comp242549_c0_seq1	1.41656	0.502391	0.0431258	Up	1795
comp221325_c6_seq1	1.44152	0.527591	0.0431305	Up	955
comp233663_c0_seq2	2.6997	1.4328	0.0431306	Up	3403
comp229020_c3_seq1	1.58739	0.666659	0.0431443	Up	2219
comp205720_c0_seq2	2.95002	1.56072	0.0431608	Up	4111
comp158293_c0_seq1	Inf	Inf	0.0432442	Up	319
comp192909_c0_seq1	12.7052	3.66735	0.0432905	Up	327
comp107911_c0_seq1	Inf	Inf	0.0432918	Up	320
comp196244_c0_seq2	Inf	Inf	0.0432918	Up	331
comp249653_c0_seq1	Inf	Inf	0.0432918	Up	407
comp269901_c0_seq1	Inf	Inf	0.0432918	Up	315
comp174645_c0_seq1	Inf	Inf	0.0434063	Up	376
comp244515_c3_seq1	2.29703	1.19977	0.0434235	Up	1597
comp227468_c5_seq8	2.26619	1.18027	0.0434276	Up	3018
comp227860_c0_seq1	1.51325	0.597646	0.0435435	Up	4053
comp230592_c1_seq1	1.45763	0.543628	0.0436996	Up	2752
comp228763_c1_seq1	1.52363	0.607512	0.0437017	Up	342
comp219754_c2_seq1	1.27294	0.348161	0.0437721	Up	1975
comp211995_c1_seq2	2.66564	1.41448	0.0437839	Up	340
comp248050_c0_seq1	14.8796	3.89527	0.0438142	Up	795
comp236154_c0_seq1	1.87593	0.907609	0.0438482	Up	2803
comp244952_c0_seq6	2.00491	1.00353	0.0438511	Up	5143
comp46876_c0_seq1	1.70575	0.770406	0.0438584	Up	1380
comp138613_c0_seq1	8.29842	3.05284	0.0439389	Up	1726
comp244536_c0_seq2	1.90241	0.927825	0.0440271	Up	1910
comp175324_c0_seq1	Inf	Inf	0.0440564	Up	309
comp225991_c0_seq1	1.75755	0.813562	0.0441117	Up	2560
comp230799_c1_seq2	2.24183	1.16468	0.0444697	Up	447
comp108672_c0_seq2	Inf	Inf	0.0444883	Up	325
comp233563_c0_seq1	1.94599	0.960506	0.0445	Up	3143
comp207939_c0_seq2	1.27286	0.348076	0.0446506	Up	2861
comp227916_c3_seq1	1.85375	0.890447	0.0446652	Up	942
comp197177_c0_seq1	5.31898	2.41115	0.0447013	Up	363
comp240999_c0_seq1	2.17575	1.12151	0.0447111	Up	984
comp227632_c0_seq1	1.56973	0.650519	0.0450515	Up	307
comp204007_c1_seq1	1.71169	0.77542	0.0451859	Up	349
comp245492_c0_seq2	1.28747	0.364543	0.0452409	Up	16487
comp237424_c0_seq1	1.65244	0.724597	0.0452421	Up	990
comp222159_c3_seq1	1.77499	0.827813	0.0452492	Up	1415
comp241384_c3_seq1	1.56004	0.641582	0.0454282	Up	1635
comp214406_c0_seq2	1.28481	0.361552	0.0454337	Up	4045
comp228289_c0_seq1	1.56279	0.644127	0.045453	Up	1834
comp230034_c1_seq2	3.82419	1.93516	0.0454697	Up	1866
comp236551_c1_seq1	5.56654	2.47678	0.0455274	Up	607
comp231972_c1_seq3	1.85189	0.888998	0.0456404	Up	2158
comp224720_c0_seq1	1.38784	0.472837	0.0457833	Up	2443
comp241816_c0_seq1	3.61742	1.85496	0.0458273	Up	659
comp232838_c0_seq1	1.66238	0.733251	0.0458669	Up	1651
comp243858_c0_seq1	1.40075	0.486201	0.0458916	Up	16693
comp240208_c0_seq1	1.33246	0.414095	0.0459182	Up	2573
comp244801_c0_seq2	1.48592	0.57136	0.0459371	Up	4233
comp184308_c0_seq2	4.7806	2.25719	0.0459514	Up	876
comp216767_c0_seq1	3.64873	1.86739	0.0460131	Up	1505
comp193506_c0_seq1	7.73046	2.95055	0.0460193	Up	373
comp243914_c2_seq1	1.3778	0.462369	0.046062	Up	1637
comp243777_c0_seq1	1.3278	0.40904	0.046066	Up	2592
comp220263_c0_seq2	2.4186	1.27417	0.0460822	Up	1022
comp239176_c3_seq1	3.90432	1.96507	0.0461028	Up	414
comp230738_c0_seq1	1.5917	0.670569	0.0463567	Up	921
comp229556_c0_seq1	4.08528	2.03043	0.0463688	Up	2369
comp236162_c0_seq1	2.35498	1.23571	0.0465601	Up	4399
comp201113_c0_seq1	20.7829	4.37733	0.0466123	Up	799
comp231991_c0_seq1	1.43984	0.525908	0.0466806	Up	2819
comp238379_c3_seq1	1.32363	0.404504	0.0468404	Up	2070
comp204095_c0_seq1	20.7316	4.37376	0.0468591	Up	570
comp243758_c2_seq1	1.36189	0.445611	0.0468842	Up	4463
comp240879_c0_seq1	2.91662	1.5443	0.0469851	Up	333
comp225235_c0_seq20	1.89955	0.925659	0.0470365	Up	3178
comp215833_c0_seq1	1.38002	0.464691	0.0470488	Up	1697
comp234031_c1_seq1	1.43654	0.522598	0.0471092	Up	1691
comp172462_c0_seq1	12.4258	3.63526	0.0471504	Up	395
comp215795_c0_seq1	1.39473	0.479988	0.0473678	Up	1317
comp213403_c1_seq2	6.21727	2.63628	0.0473951	Up	1140
comp231724_c0_seq1	1.37711	0.461647	0.0474703	Up	2846
comp213631_c0_seq1	1.48552	0.57097	0.0476116	Up	2320
comp244928_c0_seq1	2.53747	1.34339	0.0476328	Up	458
comp220637_c1_seq1	3.50317	1.80866	0.0476714	Up	535
comp221137_c1_seq1	14.5646	3.86439	0.04768	Up	362
comp233904_c1_seq1	1.55771	0.639429	0.0477391	Up	1862
comp264098_c0_seq1	Inf	Inf	0.047755	Up	308
comp227069_c0_seq1	1.65786	0.729319	0.0478199	Up	1804
comp109595_c0_seq1	2.40856	1.26817	0.0478289	Up	369
comp185439_c0_seq1	15.209	3.92686	0.0478668	Up	452
comp237195_c2_seq1	1.32587	0.406937	0.0478688	Up	2786
comp239945_c2_seq1	1.30067	0.379259	0.0478887	Up	8651
comp240267_c3_seq1	1.71532	0.778477	0.0479265	Up	2609
comp218713_c0_seq1	1.56127	0.642724	0.0479473	Up	1855
comp137172_c0_seq1	Inf	Inf	0.0479646	Up	491
comp229658_c1_seq2	Inf	Inf	0.0479646	Up	347
comp50674_c0_seq1	Inf	Inf	0.0479646	Up	704
comp272395_c0_seq1	Inf	Inf	0.0481754	Up	326
comp29760_c0_seq1	Inf	Inf	0.0481754	Up	343
comp242734_c0_seq2	2.51278	1.32929	0.048182	Up	810
comp202207_c0_seq2	Inf	Inf	0.0482282	Up	482
comp254371_c0_seq1	Inf	Inf	0.0482282	Up	728
comp236631_c0_seq1	1.68251	0.750616	0.0482409	Up	2753
comp206334_c0_seq1	3.60097	1.84838	0.0482671	Up	2950
comp237147_c0_seq1	1.50273	0.587582	0.048275	Up	1704
comp259385_c0_seq1	Inf	Inf	0.0482811	Up	301
comp49193_c0_seq1	Inf	Inf	0.0482811	Up	882
comp231050_c0_seq1	1.60841	0.685636	0.0482839	Up	1177
comp160621_c0_seq1	Inf	Inf	0.0483341	Up	323
comp264356_c0_seq1	Inf	Inf	0.0483341	Up	320
comp129414_c0_seq2	Inf	Inf	0.0483872	Up	412
comp254922_c0_seq1	Inf	Inf	0.0483872	Up	809
comp143342_c0_seq1	Inf	Inf	0.0484403	Up	376
comp214970_c0_seq1	6.67322	2.73838	0.0485884	Up	4329
comp162479_c0_seq1	Inf	Inf	0.0486002	Up	554
comp249254_c0_seq1	Inf	Inf	0.0486002	Up	795
comp254453_c0_seq1	Inf	Inf	0.0486536	Up	905
comp264557_c0_seq1	Inf	Inf	0.0486536	Up	313
comp272738_c0_seq1	Inf	Inf	0.0486536	Up	313
comp289702_c0_seq1	Inf	Inf	0.0486536	Up	302
comp231227_c0_seq1	1.98818	0.991446	0.0487001	Up	1989
comp271249_c0_seq1	Inf	Inf	0.0487071	Up	341
comp235887_c1_seq1	1.33347	0.415184	0.0488754	Up	1167
comp233304_c0_seq1	1.30595	0.385105	0.0489874	Up	4533
comp209171_c0_seq2	7.58583	2.92331	0.0489912	Up	441
comp235384_c0_seq2	2.11068	1.07771	0.0491666	Up	2385
comp244916_c0_seq1	1.36466	0.448545	0.049174	Up	4107
comp220476_c4_seq1	3.16816	1.66364	0.0492948	Up	596
comp231413_c0_seq11	1.78276	0.83411	0.0493456	Up	12116
comp233244_c4_seq1	2.25107	1.17061	0.0494887	Up	823
comp203184_c0_seq1	9.3407	3.22353	0.0495616	Up	508
comp233266_c0_seq4	9.26659	3.21204	0.0495629	Up	987
comp239963_c0_seq5	1.58826	0.667447	0.049598	Up	2059
comp225171_c0_seq1	1.82042	0.86427	0.0496995	Up	1389
comp241938_c2_seq2	2.80674	1.48889	0.0497266	Up	3866
comp243591_c0_seq3	1.7012	0.766557	0.0498016	Up	3517
comp221849_c0_seq1	2.71252	1.43964	0.0498662	Up	566
comp230765_c0_seq1	1.8596	0.894996	0.0498723	Up	2763
comp153422_c0_seq1	0	#NAME?	2.73122e-43	Down	1623
comp177221_c0_seq1	0.00101817	-9.9398	3.22055e-42	Down	1406
comp46514_c0_seq1	0.002266	-8.78563	6.85375e-38	Down	471
comp52501_c0_seq1	0	#NAME?	3.61243e-37	Down	786
comp245616_c0_seq1	0.0251757	-5.31183	9.1996e-36	Down	1603
comp173866_c0_seq1	0	#NAME?	1.34004e-34	Down	1923
comp188042_c0_seq1	0.0012715	-9.61926	1.56939e-31	Down	2207
comp201648_c0_seq2	0	#NAME?	2.36554e-29	Down	1377
comp215926_c0_seq1	0	#NAME?	2.87308e-29	Down	1670
comp108456_c0_seq1	0.0149661	-6.06216	3.40288e-28	Down	333
comp245691_c0_seq1	0	#NAME?	4.71404e-28	Down	673
comp153401_c0_seq1	0	#NAME?	3.73131e-26	Down	1808
comp245668_c0_seq1	0.0331616	-4.91434	4.46398e-26	Down	1133
comp228775_c1_seq7	0.00178116	-9.13297	4.97934e-26	Down	1582
comp46514_c1_seq1	0	#NAME?	4.41076e-24	Down	498
comp108191_c0_seq1	0	#NAME?	6.18261e-24	Down	2211
comp44163_c0_seq1	0.027272	-5.19644	1.05976e-23	Down	681
comp245824_c0_seq1	0	#NAME?	1.28667e-23	Down	1457
comp47160_c0_seq1	0	#NAME?	1.77393e-23	Down	368
comp176709_c0_seq4	0	#NAME?	2.22247e-23	Down	742
comp229184_c0_seq1	0.00202047	-8.9511	3.47975e-23	Down	732
comp43869_c0_seq1	0.0208084	-5.58669	9.52997e-23	Down	833
comp245840_c0_seq1	0.035386	-4.82068	2.20866e-22	Down	1848
comp245360_c0_seq1	0	#NAME?	2.44099e-22	Down	2927
comp172860_c1_seq1	0	#NAME?	1.02328e-21	Down	805
comp244713_c0_seq1	0.212294	-2.23587	1.22398e-21	Down	3979
comp173404_c0_seq1	0	#NAME?	1.49743e-21	Down	896
comp245655_c0_seq1	0.0169559	-5.88207	2.08687e-21	Down	529
comp54465_c0_seq1	0.0180917	-5.78852	6.46503e-20	Down	1698
comp245630_c0_seq1	0.0422744	-4.56407	7.33055e-20	Down	737
comp200701_c0_seq1	0	#NAME?	8.13615e-20	Down	2177
comp246041_c0_seq1	0	#NAME?	8.46963e-20	Down	2101
comp109916_c1_seq1	0	#NAME?	1.15415e-19	Down	1080
comp107314_c0_seq1	0	#NAME?	4.71011e-19	Down	1214
comp147874_c0_seq1	0	#NAME?	1.19551e-18	Down	920
comp107516_c0_seq1	0.0381217	-4.71324	3.28778e-18	Down	1609
comp205568_c0_seq1	0	#NAME?	2.35102e-17	Down	2914
comp173704_c0_seq1	0	#NAME?	3.40239e-17	Down	1156
comp109751_c0_seq1	0.00279641	-8.48221	4.33262e-17	Down	960
comp198227_c0_seq1	0	#NAME?	5.67654e-17	Down	1755
comp173866_c1_seq1	0	#NAME?	8.85127e-17	Down	1069
comp184009_c1_seq1	0	#NAME?	9.87735e-17	Down	845
comp245205_c0_seq2	0	#NAME?	1.13191e-16	Down	3653
comp238179_c0_seq11	0.0364689	-4.77719	1.66e-16	Down	1726
comp220088_c0_seq1	0	#NAME?	2.40458e-16	Down	649
comp197961_c0_seq1	0	#NAME?	3.99302e-16	Down	1655
comp188082_c0_seq2	0	#NAME?	6.02553e-16	Down	2742
comp217836_c0_seq3	0	#NAME?	1.10488e-15	Down	2311
comp200699_c0_seq1	0	#NAME?	2.32331e-15	Down	488
comp216501_c0_seq1	0	#NAME?	4.48272e-15	Down	4035
comp184993_c0_seq1	0.00616177	-7.34244	1.38915e-14	Down	777
comp184705_c2_seq2	0	#NAME?	1.39927e-14	Down	1039
comp205538_c0_seq1	0	#NAME?	1.39927e-14	Down	1953
comp212710_c0_seq1	0	#NAME?	1.59744e-14	Down	2462
comp192773_c0_seq2	0	#NAME?	2.14095e-14	Down	555
comp147651_c0_seq1	0	#NAME?	2.52631e-14	Down	1272
comp192187_c0_seq1	0	#NAME?	2.88494e-14	Down	1590
comp244435_c5_seq3	0.404822	-1.30464	4.86416e-14	Down	6350
comp152063_c0_seq1	0	#NAME?	6.48887e-14	Down	863
comp194108_c0_seq1	0	#NAME?	1.13659e-13	Down	2040
comp184009_c0_seq1	0	#NAME?	1.23373e-13	Down	607
comp207750_c0_seq1	0	#NAME?	1.38866e-13	Down	652
comp182305_c0_seq1	0	#NAME?	2.59591e-13	Down	2011
comp245816_c0_seq1	0.0345106	-4.85682	4.35416e-13	Down	990
comp196498_c1_seq1	0	#NAME?	7.24683e-13	Down	649
comp54194_c0_seq1	0	#NAME?	1.04453e-12	Down	679
comp230697_c0_seq1	0	#NAME?	1.59797e-12	Down	1544
comp195013_c0_seq1	0	#NAME?	3.76859e-12	Down	1245
comp107572_c0_seq1	0	#NAME?	4.09415e-12	Down	433
comp217417_c0_seq2	0	#NAME?	5.82699e-12	Down	3422
comp241590_c1_seq1	0.387785	-1.36667	6.2266e-12	Down	2215
comp179900_c0_seq1	0	#NAME?	7.13691e-12	Down	1709
comp213826_c0_seq1	0.0381984	-4.71034	7.34052e-12	Down	1371
comp193791_c1_seq1	0	#NAME?	7.42907e-12	Down	1908
comp184451_c0_seq1	0	#NAME?	8.34936e-12	Down	704
comp224674_c0_seq1	0	#NAME?	8.75251e-12	Down	2060
comp227142_c0_seq6	0.250022	-1.99987	9.91086e-12	Down	2335
comp245894_c0_seq1	0	#NAME?	1.07766e-11	Down	469
comp200319_c0_seq1	0	#NAME?	1.3409e-11	Down	3735
comp222634_c0_seq1	0	#NAME?	1.41407e-11	Down	1038
comp216450_c0_seq2	0	#NAME?	1.53543e-11	Down	3596
comp238122_c0_seq1	0.346964	-1.52714	1.54359e-11	Down	937
comp203302_c0_seq1	0	#NAME?	1.91685e-11	Down	1479
comp180441_c0_seq1	0	#NAME?	1.98938e-11	Down	1575
comp205415_c0_seq1	0	#NAME?	2.08331e-11	Down	3373
comp194710_c0_seq1	0	#NAME?	2.32077e-11	Down	1286
comp170756_c0_seq1	0	#NAME?	2.32793e-11	Down	710
comp202124_c0_seq1	0	#NAME?	2.53026e-11	Down	2677
comp215071_c0_seq2	0	#NAME?	3.1116e-11	Down	5288
comp238357_c3_seq5	0.142083	-2.81519	3.19762e-11	Down	2099
comp108127_c0_seq1	0	#NAME?	3.60847e-11	Down	894
comp108195_c0_seq1	0	#NAME?	4.09567e-11	Down	1292
comp145132_c0_seq1	0	#NAME?	4.27727e-11	Down	305
comp209347_c0_seq1	0	#NAME?	4.37057e-11	Down	662
comp219703_c0_seq1	0.315741	-1.66319	5.82734e-11	Down	1045
comp193958_c0_seq1	0	#NAME?	7.79372e-11	Down	1007
comp107489_c1_seq1	0	#NAME?	9.01098e-11	Down	365
comp199435_c0_seq1	0	#NAME?	1.20263e-10	Down	1326
comp179075_c0_seq1	0	#NAME?	1.31991e-10	Down	2605
comp41806_c0_seq2	0	#NAME?	1.60297e-10	Down	2771
comp56422_c0_seq1	0	#NAME?	1.75591e-10	Down	1277
comp240170_c0_seq5	0.167976	-2.57367	1.79666e-10	Down	2635
comp207942_c0_seq3	0	#NAME?	1.80018e-10	Down	2836
comp244433_c1_seq1	0.285011	-1.81091	1.83907e-10	Down	2955
comp150418_c1_seq1	0	#NAME?	2.23038e-10	Down	1140
comp178716_c0_seq1	0	#NAME?	2.33661e-10	Down	1335
comp216457_c0_seq1	0	#NAME?	2.47875e-10	Down	4544
comp198808_c0_seq2	0	#NAME?	2.58093e-10	Down	2145
comp111862_c0_seq1	0	#NAME?	2.66236e-10	Down	1581
comp100422_c0_seq1	0	#NAME?	2.86865e-10	Down	3340
comp181730_c0_seq2	0	#NAME?	3.02431e-10	Down	2315
comp179019_c0_seq3	0	#NAME?	3.12001e-10	Down	673
comp237670_c0_seq1	0.00881262	-6.82621	3.16109e-10	Down	1388
comp246136_c0_seq1	0	#NAME?	3.57746e-10	Down	981
comp207017_c0_seq1	0	#NAME?	3.95206e-10	Down	840
comp45207_c0_seq1	0	#NAME?	3.95206e-10	Down	624
comp240591_c1_seq1	0.0572491	-4.1266	4.71374e-10	Down	500
comp111304_c0_seq1	0	#NAME?	5.10131e-10	Down	1611
comp110924_c0_seq1	0	#NAME?	5.77828e-10	Down	1239
comp184705_c1_seq1	0	#NAME?	6.11184e-10	Down	698
comp148547_c0_seq1	0	#NAME?	7.05389e-10	Down	527
comp184705_c0_seq1	0	#NAME?	7.25466e-10	Down	650
comp188254_c0_seq2	0	#NAME?	8.09133e-10	Down	1350
comp193757_c0_seq1	0	#NAME?	8.7749e-10	Down	3186
comp190488_c0_seq1	0	#NAME?	1.0035e-09	Down	1358
comp244190_c0_seq8	0.151906	-2.71875	1.01487e-09	Down	2208
comp246026_c0_seq1	0	#NAME?	1.10546e-09	Down	460
comp189618_c0_seq1	0	#NAME?	1.34165e-09	Down	2832
comp207819_c0_seq1	0	#NAME?	1.68019e-09	Down	1266
comp112157_c0_seq2	0	#NAME?	1.68545e-09	Down	1207
comp241022_c0_seq3	0.417214	-1.26114	2.04376e-09	Down	3911
comp183635_c0_seq1	0	#NAME?	2.09791e-09	Down	1185
comp111249_c0_seq1	0	#NAME?	2.37018e-09	Down	3150
comp194309_c1_seq1	0	#NAME?	2.71168e-09	Down	1361
comp199868_c0_seq1	0.396912	-1.33311	2.72772e-09	Down	1131
comp218417_c0_seq2	0	#NAME?	2.83909e-09	Down	2403
comp107489_c0_seq1	0	#NAME?	2.94167e-09	Down	864
comp221854_c0_seq3	0	#NAME?	3.5551e-09	Down	665
comp212664_c0_seq4	0	#NAME?	3.70915e-09	Down	2026
comp230518_c0_seq3	0	#NAME?	3.80337e-09	Down	4832
comp188120_c0_seq1	0	#NAME?	4.10049e-09	Down	1888
comp203328_c0_seq1	0	#NAME?	4.24441e-09	Down	1456
comp205049_c0_seq1	0	#NAME?	4.26366e-09	Down	1581
comp174906_c1_seq1	0.0426999	-4.54962	4.68104e-09	Down	334
comp122778_c0_seq2	0	#NAME?	4.73677e-09	Down	2060
comp216646_c0_seq2	0	#NAME?	5.2041e-09	Down	1873
comp233019_c0_seq3	0	#NAME?	5.61119e-09	Down	653
comp208262_c0_seq1	0	#NAME?	5.75376e-09	Down	2435
comp219925_c1_seq1	0	#NAME?	5.77184e-09	Down	1137
comp189167_c0_seq3	0	#NAME?	5.78999e-09	Down	1186
comp241251_c0_seq6	0.114978	-3.12057	6.53752e-09	Down	942
comp148431_c0_seq1	0	#NAME?	6.64765e-09	Down	859
comp151322_c0_seq1	0	#NAME?	1.02233e-08	Down	1596
comp147629_c0_seq1	0	#NAME?	1.03203e-08	Down	1772
comp199846_c0_seq2	0	#NAME?	1.1667e-08	Down	1309
comp238314_c0_seq9	0	#NAME?	1.17196e-08	Down	781
comp205195_c0_seq2	0	#NAME?	1.23075e-08	Down	2062
comp202625_c0_seq2	0.00571588	-7.45081	1.25249e-08	Down	1399
comp220814_c0_seq1	0	#NAME?	1.55345e-08	Down	1494
comp112756_c0_seq1	0	#NAME?	1.5781e-08	Down	914
comp206873_c0_seq2	0	#NAME?	1.61329e-08	Down	3415
comp178809_c0_seq1	0	#NAME?	1.70735e-08	Down	1036
comp243793_c0_seq2	0.15889	-2.6539	1.72641e-08	Down	886
comp193394_c2_seq1	0	#NAME?	1.78993e-08	Down	3508
comp232762_c3_seq2	0.107643	-3.21568	1.88461e-08	Down	4671
comp191528_c0_seq1	0	#NAME?	1.93655e-08	Down	3137
comp205247_c0_seq1	0	#NAME?	1.98599e-08	Down	2888
comp222291_c0_seq3	0.0669387	-3.90102	2.25192e-08	Down	3657
comp172860_c0_seq1	0	#NAME?	2.28863e-08	Down	481
comp199971_c0_seq1	0	#NAME?	2.30314e-08	Down	1821
comp108332_c0_seq1	0	#NAME?	2.42212e-08	Down	705
comp197558_c0_seq1	0	#NAME?	2.4606e-08	Down	1788
comp30496_c0_seq1	0	#NAME?	2.46837e-08	Down	345
comp169829_c0_seq2	0	#NAME?	2.484e-08	Down	2760
comp196853_c0_seq1	0	#NAME?	3.07808e-08	Down	842
comp113761_c0_seq1	0	#NAME?	3.17685e-08	Down	996
comp181603_c0_seq3	0	#NAME?	3.40507e-08	Down	1495
comp183340_c0_seq1	0	#NAME?	3.76694e-08	Down	1759
comp224321_c0_seq1	0	#NAME?	4.16813e-08	Down	2261
comp152886_c0_seq2	0	#NAME?	4.22036e-08	Down	744
comp247593_c0_seq1	0	#NAME?	4.35581e-08	Down	3551
comp146950_c0_seq1	0	#NAME?	4.45332e-08	Down	455
comp244718_c3_seq1	0.191816	-2.3822	4.48431e-08	Down	490
comp200748_c0_seq1	0	#NAME?	4.89583e-08	Down	1340
comp208271_c0_seq1	0	#NAME?	5.53799e-08	Down	3013
comp113371_c0_seq2	0	#NAME?	5.55555e-08	Down	1074
comp167661_c0_seq2	0	#NAME?	5.60859e-08	Down	1995
comp149073_c1_seq1	0	#NAME?	5.99314e-08	Down	960
comp153174_c0_seq1	0	#NAME?	6.01212e-08	Down	398
comp113305_c2_seq1	0	#NAME?	6.05028e-08	Down	1032
comp179871_c0_seq2	0	#NAME?	6.06945e-08	Down	860
comp185870_c0_seq1	0	#NAME?	6.11615e-08	Down	1519
comp149886_c0_seq1	0	#NAME?	6.14678e-08	Down	750
comp222764_c0_seq1	0.224361	-2.15611	6.36684e-08	Down	587
comp195783_c0_seq1	0	#NAME?	6.82274e-08	Down	2752
comp246488_c0_seq1	0	#NAME?	7.7677e-08	Down	781
comp187061_c0_seq2	0	#NAME?	8.14482e-08	Down	2381
comp216657_c0_seq1	0	#NAME?	8.24863e-08	Down	1241
comp200780_c0_seq1	0	#NAME?	1.16112e-07	Down	765
comp202872_c0_seq1	0	#NAME?	1.16112e-07	Down	1392
comp107012_c0_seq2	0	#NAME?	1.1722e-07	Down	550
comp112231_c0_seq1	0	#NAME?	1.30139e-07	Down	671
comp188895_c0_seq1	0	#NAME?	1.46796e-07	Down	321
comp246359_c0_seq1	0	#NAME?	1.48199e-07	Down	1840
comp199085_c0_seq1	0	#NAME?	1.5009e-07	Down	853
comp200542_c0_seq1	0	#NAME?	1.5057e-07	Down	2124
comp218819_c0_seq1	0	#NAME?	1.51699e-07	Down	317
comp244838_c1_seq3	0	#NAME?	1.5343e-07	Down	3217
comp237275_c0_seq2	0	#NAME?	1.6247e-07	Down	2000
comp231308_c0_seq3	0.0120848	-6.37067	1.71736e-07	Down	882
comp158294_c1_seq2	0	#NAME?	1.83279e-07	Down	2749
comp154584_c0_seq1	0	#NAME?	1.89192e-07	Down	2378
comp100648_c0_seq2	0	#NAME?	1.94067e-07	Down	2808
comp111850_c0_seq1	0	#NAME?	1.94067e-07	Down	336
comp241343_c1_seq1	0	#NAME?	2.02634e-07	Down	2147
comp186480_c0_seq2	0	#NAME?	2.05454e-07	Down	3001
comp113838_c0_seq1	0	#NAME?	2.06763e-07	Down	1125
comp112375_c0_seq1	0	#NAME?	2.10742e-07	Down	707
comp209163_c0_seq1	0	#NAME?	2.12086e-07	Down	2086
comp172602_c1_seq1	0	#NAME?	2.12762e-07	Down	2129
comp203974_c0_seq1	0	#NAME?	2.16173e-07	Down	748
comp228055_c0_seq1	0.187381	-2.41595	2.17585e-07	Down	929
comp228972_c0_seq1	0	#NAME?	2.32216e-07	Down	585
comp190458_c1_seq1	0	#NAME?	2.35503e-07	Down	1436
comp197653_c0_seq1	0	#NAME?	2.37005e-07	Down	3261
comp196944_c1_seq3	0	#NAME?	2.54142e-07	Down	2866
comp72214_c0_seq1	0	#NAME?	2.68255e-07	Down	1980
comp199700_c0_seq1	0	#NAME?	2.95064e-07	Down	798
comp216446_c0_seq2	0	#NAME?	2.95064e-07	Down	893
comp57333_c0_seq1	0	#NAME?	3.01713e-07	Down	316
comp91787_c0_seq1	0	#NAME?	3.26637e-07	Down	2308
comp101032_c0_seq1	0	#NAME?	3.31876e-07	Down	2937
comp33323_c0_seq1	0	#NAME?	3.33996e-07	Down	487
comp241171_c0_seq2	0.124915	-3.00098	3.34861e-07	Down	583
comp145453_c0_seq1	0	#NAME?	3.35062e-07	Down	705
comp216765_c0_seq2	0.00949819	-6.71813	3.37198e-07	Down	437
comp153364_c0_seq1	0	#NAME?	4.04162e-07	Down	340
comp216159_c0_seq1	0	#NAME?	4.04162e-07	Down	1019
comp185968_c0_seq1	0	#NAME?	4.10645e-07	Down	1995
comp180769_c0_seq1	0	#NAME?	4.17237e-07	Down	766
comp163795_c0_seq1	0	#NAME?	4.46037e-07	Down	1477
comp153506_c0_seq1	0	#NAME?	4.47458e-07	Down	547
comp222124_c0_seq3	0.237465	-2.07421	4.50296e-07	Down	1433
comp192299_c0_seq1	0	#NAME?	4.58997e-07	Down	1972
comp36407_c0_seq1	0	#NAME?	4.58997e-07	Down	1423
comp113246_c0_seq1	0	#NAME?	4.63405e-07	Down	722
comp211510_c0_seq1	0	#NAME?	4.67857e-07	Down	1358
comp37612_c0_seq1	0	#NAME?	4.73864e-07	Down	2361
comp156747_c0_seq1	0	#NAME?	5.2464e-07	Down	1954
comp164817_c0_seq1	0	#NAME?	5.26316e-07	Down	2401
comp46318_c0_seq1	0.302225	-1.7263	5.46869e-07	Down	356
comp181291_c0_seq1	0	#NAME?	5.77186e-07	Down	939
comp169306_c0_seq1	0	#NAME?	5.84595e-07	Down	1740
comp151240_c0_seq1	0	#NAME?	5.90218e-07	Down	904
comp240209_c1_seq1	0.392249	-1.35016	6.13058e-07	Down	2168
comp146073_c0_seq1	0	#NAME?	6.61906e-07	Down	1258
comp184837_c0_seq10	0	#NAME?	6.70417e-07	Down	1370
comp156866_c0_seq1	0	#NAME?	7.03147e-07	Down	1557
comp198208_c0_seq2	0	#NAME?	7.07641e-07	Down	1559
comp209477_c0_seq2	0	#NAME?	7.099e-07	Down	1975
comp193729_c0_seq9	0	#NAME?	7.12166e-07	Down	1690
comp202177_c0_seq1	0	#NAME?	7.32908e-07	Down	945
comp199569_c0_seq1	0	#NAME?	8.06395e-07	Down	649
comp192985_c0_seq1	0	#NAME?	8.27257e-07	Down	571
comp159394_c0_seq1	0	#NAME?	8.60103e-07	Down	311
comp247144_c0_seq1	0	#NAME?	9.01553e-07	Down	1530
comp97847_c0_seq2	0	#NAME?	9.1314e-07	Down	2139
comp191737_c0_seq6	0	#NAME?	9.16061e-07	Down	610
comp112395_c0_seq1	0	#NAME?	9.24884e-07	Down	548
comp235451_c2_seq1	0.224639	-2.15432	1.01852e-06	Down	1192
comp145568_c1_seq1	0.536789	-0.897572	1.04161e-06	Down	1543
comp208250_c0_seq3	0	#NAME?	1.10917e-06	Down	485
comp193891_c0_seq2	0	#NAME?	1.11627e-06	Down	957
comp217057_c0_seq1	0	#NAME?	1.11627e-06	Down	1781
comp33884_c0_seq1	0	#NAME?	1.1525e-06	Down	464
comp227511_c2_seq1	0.0645325	-3.95383	1.16144e-06	Down	404
comp246224_c0_seq1	0	#NAME?	1.18837e-06	Down	851
comp208600_c1_seq1	0	#NAME?	1.19763e-06	Down	4569
comp196048_c0_seq1	0.0138861	-6.17022	1.28417e-06	Down	1507
comp208715_c0_seq1	0	#NAME?	1.29693e-06	Down	3302
comp186319_c0_seq1	0	#NAME?	1.30109e-06	Down	1214
comp71164_c0_seq1	0	#NAME?	1.30526e-06	Down	825
comp233743_c0_seq4	0	#NAME?	1.40009e-06	Down	1098
comp106416_c0_seq1	0	#NAME?	1.45485e-06	Down	3745
comp216257_c0_seq1	0	#NAME?	1.45952e-06	Down	3019
comp172871_c1_seq1	0.103767	-3.26859	1.5257e-06	Down	659
comp214303_c0_seq1	0.31209	-1.67997	1.53613e-06	Down	582
comp163735_c0_seq1	0	#NAME?	1.57062e-06	Down	315
comp222624_c2_seq1	0	#NAME?	1.57318e-06	Down	2885
comp194375_c0_seq1	0	#NAME?	1.58069e-06	Down	2009
comp209268_c0_seq1	0	#NAME?	1.60104e-06	Down	793
comp203051_c0_seq1	0	#NAME?	1.60617e-06	Down	2641
comp160304_c1_seq1	0	#NAME?	1.63731e-06	Down	4067
comp221378_c0_seq3	0	#NAME?	1.67446e-06	Down	2352
comp34548_c0_seq1	0	#NAME?	1.718e-06	Down	316
comp248094_c0_seq1	0	#NAME?	1.8251e-06	Down	2178
comp160121_c0_seq1	0	#NAME?	1.85458e-06	Down	2444
comp228584_c1_seq5	0.038557	-4.69686	1.90564e-06	Down	2386
comp228769_c1_seq1	0.441934	-1.1781	1.90936e-06	Down	2967
comp209688_c0_seq1	0	#NAME?	1.98307e-06	Down	2358
comp75863_c0_seq1	0	#NAME?	1.98307e-06	Down	4069
comp176401_c0_seq1	0	#NAME?	2.00718e-06	Down	364
comp173616_c0_seq1	0	#NAME?	2.01506e-06	Down	2871
comp99345_c0_seq1	0	#NAME?	2.06737e-06	Down	1973
comp230430_c1_seq1	0.408977	-1.28991	2.07468e-06	Down	2329
comp200015_c1_seq1	0	#NAME?	2.16241e-06	Down	2348
comp74871_c0_seq2	0	#NAME?	2.20362e-06	Down	2557
comp186037_c0_seq1	0	#NAME?	2.23201e-06	Down	627
comp200864_c0_seq1	0	#NAME?	2.23201e-06	Down	1841
comp148159_c0_seq2	0.32269	-1.63178	2.23714e-06	Down	1356
comp155520_c0_seq1	0	#NAME?	2.26078e-06	Down	306
comp182417_c0_seq1	0	#NAME?	2.26078e-06	Down	2258
comp209479_c0_seq2	0	#NAME?	2.30467e-06	Down	3946
comp197840_c0_seq1	0.0142427	-6.13363	2.32562e-06	Down	427
comp236043_c2_seq3	0.528346	-0.920445	2.35038e-06	Down	4856
comp212527_c0_seq1	0	#NAME?	2.48828e-06	Down	2123
comp112256_c0_seq1	0	#NAME?	2.56107e-06	Down	454
comp201852_c0_seq3	0	#NAME?	2.59087e-06	Down	730
comp100582_c0_seq1	0	#NAME?	2.63611e-06	Down	1725
comp113860_c0_seq1	0	#NAME?	2.77408e-06	Down	453
comp40038_c0_seq1	0	#NAME?	2.77408e-06	Down	731
comp232749_c0_seq1	0	#NAME?	2.78298e-06	Down	1451
comp220379_c0_seq1	0	#NAME?	2.89211e-06	Down	2976
comp205226_c0_seq1	0	#NAME?	2.91073e-06	Down	2873
comp111113_c0_seq1	0	#NAME?	2.96737e-06	Down	957
comp204457_c0_seq1	0.210868	-2.24559	3.0763e-06	Down	360
comp77078_c0_seq1	0	#NAME?	3.1327e-06	Down	1794
comp222622_c0_seq1	0.362025	-1.46584	3.14974e-06	Down	534
comp199610_c0_seq1	0	#NAME?	3.21409e-06	Down	1068
comp172350_c0_seq1	0	#NAME?	3.2766e-06	Down	1453
comp224732_c0_seq1	0	#NAME?	3.32377e-06	Down	2549
comp74940_c0_seq1	0	#NAME?	3.4441e-06	Down	2055
comp154150_c0_seq1	0	#NAME?	3.48161e-06	Down	1048
comp218695_c0_seq4	0	#NAME?	3.48161e-06	Down	698
comp204714_c0_seq2	0	#NAME?	3.52653e-06	Down	2140
comp235451_c3_seq2	0.343587	-1.54125	3.548e-06	Down	935
comp42152_c0_seq1	0	#NAME?	3.54922e-06	Down	813
comp111817_c0_seq1	0	#NAME?	3.7005e-06	Down	1267
comp213191_c0_seq4	0.0183397	-5.76889	3.79921e-06	Down	2465
comp195611_c0_seq1	0	#NAME?	3.86953e-06	Down	2340
comp224373_c0_seq1	0	#NAME?	3.9069e-06	Down	689
comp211523_c0_seq1	0	#NAME?	4.02133e-06	Down	3032
comp217940_c0_seq1	0	#NAME?	4.05995e-06	Down	2993
comp183090_c0_seq1	0	#NAME?	4.08643e-06	Down	1246
comp172555_c0_seq2	0	#NAME?	4.39839e-06	Down	1902
comp222113_c0_seq2	0	#NAME?	4.46952e-06	Down	1555
comp110765_c0_seq4	0	#NAME?	4.49831e-06	Down	1089
comp97631_c0_seq2	0	#NAME?	4.49831e-06	Down	1661
comp196272_c0_seq2	0	#NAME?	4.68202e-06	Down	706
comp210611_c1_seq3	0.0318293	-4.9735	4.93219e-06	Down	705
comp208868_c0_seq1	0	#NAME?	4.96785e-06	Down	895
comp180743_c0_seq1	0	#NAME?	5.03207e-06	Down	325
comp200513_c0_seq3	0.0272206	-5.19916	5.44617e-06	Down	1602
comp214374_c0_seq1	0	#NAME?	5.46907e-06	Down	1247
comp167083_c0_seq1	0	#NAME?	5.48663e-06	Down	1455
comp237106_c0_seq1	0	#NAME?	5.52195e-06	Down	1125
comp203395_c0_seq1	0	#NAME?	5.5397e-06	Down	1924
comp152486_c0_seq1	0	#NAME?	5.62937e-06	Down	637
comp188292_c0_seq1	0.0999708	-3.32235	5.63433e-06	Down	340
comp231438_c0_seq1	0.00827852	-6.91641	5.71922e-06	Down	1331
comp185495_c0_seq1	0	#NAME?	5.739e-06	Down	688
comp210452_c0_seq1	0	#NAME?	5.75749e-06	Down	2152
comp199437_c0_seq1	0	#NAME?	6.2374e-06	Down	1074
comp161397_c0_seq2	0	#NAME?	6.2776e-06	Down	1677
comp246900_c0_seq1	0	#NAME?	6.35883e-06	Down	1591
comp192523_c1_seq2	0	#NAME?	6.44118e-06	Down	866
comp98800_c0_seq1	0	#NAME?	6.44118e-06	Down	1896
comp68953_c0_seq1	0	#NAME?	6.46195e-06	Down	574
comp186381_c0_seq1	0	#NAME?	6.52467e-06	Down	872
comp194056_c0_seq1	0	#NAME?	6.64439e-06	Down	518
comp186283_c0_seq2	0	#NAME?	7.1601e-06	Down	3142
comp192060_c0_seq1	0	#NAME?	7.75747e-06	Down	727
comp199164_c0_seq1	0	#NAME?	7.8326e-06	Down	1674
comp223319_c0_seq2	0	#NAME?	7.8326e-06	Down	1443
comp194195_c0_seq1	0	#NAME?	7.85782e-06	Down	1493
comp97624_c0_seq1	0.00853474	-6.87244	8.24232e-06	Down	2385
comp235298_c2_seq5	0.55438	-0.851053	8.92202e-06	Down	2523
comp98262_c0_seq2	0	#NAME?	9.10875e-06	Down	2146
comp99349_c0_seq1	0	#NAME?	9.10875e-06	Down	1610
comp247645_c0_seq1	0	#NAME?	9.16766e-06	Down	2197
comp231822_c0_seq6	0.0425368	-4.55515	9.17845e-06	Down	1106
comp247596_c0_seq1	0	#NAME?	9.64942e-06	Down	2102
comp178247_c0_seq2	0	#NAME?	1.0291e-05	Down	1392
comp112220_c0_seq1	0	#NAME?	1.0948e-05	Down	344
comp234990_c0_seq2	0	#NAME?	1.09721e-05	Down	1209
comp224087_c0_seq4	0.0087491	-6.83665	1.12681e-05	Down	936
comp206195_c0_seq3	0	#NAME?	1.12947e-05	Down	1143
comp37103_c0_seq1	0.06831	-3.87176	1.17082e-05	Down	343
comp223879_c2_seq2	0	#NAME?	1.23173e-05	Down	2270
comp165121_c0_seq1	0	#NAME?	1.2477e-05	Down	443
comp199621_c0_seq1	0	#NAME?	1.2477e-05	Down	2865
comp246223_c0_seq1	0	#NAME?	1.2477e-05	Down	554
comp198440_c0_seq1	0	#NAME?	1.25172e-05	Down	1297
comp31033_c0_seq1	0	#NAME?	1.25172e-05	Down	709
comp213550_c0_seq1	0	#NAME?	1.25176e-05	Down	1224
comp189404_c0_seq1	0	#NAME?	1.25389e-05	Down	457
comp215389_c0_seq1	0	#NAME?	1.27616e-05	Down	2439
comp154661_c0_seq1	0	#NAME?	1.35636e-05	Down	1942
comp221954_c0_seq2	0	#NAME?	1.36073e-05	Down	888
comp247304_c0_seq1	0	#NAME?	1.36512e-05	Down	678
comp60078_c0_seq1	0	#NAME?	1.37393e-05	Down	474
comp203136_c0_seq1	0	#NAME?	1.37836e-05	Down	3094
comp206026_c0_seq1	0	#NAME?	1.37836e-05	Down	526
comp199631_c0_seq1	0	#NAME?	1.3828e-05	Down	1761
comp211988_c0_seq1	0	#NAME?	1.38726e-05	Down	1333
comp209838_c0_seq1	0	#NAME?	1.39173e-05	Down	1654
comp238901_c1_seq4	0.552608	-0.855671	1.39913e-05	Down	2831
comp192631_c0_seq1	0	#NAME?	1.4189e-05	Down	2343
comp236149_c5_seq2	0.561601	-0.832382	1.45094e-05	Down	1392
comp213191_c1_seq1	0.00816657	-6.93605	1.51181e-05	Down	1223
comp193526_c0_seq1	0	#NAME?	1.53753e-05	Down	1208
comp218806_c0_seq1	0	#NAME?	1.53753e-05	Down	1747
comp156531_c0_seq1	0	#NAME?	1.54747e-05	Down	1318
comp236194_c0_seq3	0	#NAME?	1.54747e-05	Down	496
comp213581_c1_seq1	0	#NAME?	1.56753e-05	Down	2995
comp40134_c0_seq1	0	#NAME?	1.58277e-05	Down	613
comp186577_c0_seq1	0	#NAME?	1.58788e-05	Down	1588
comp189104_c0_seq1	0	#NAME?	1.59301e-05	Down	2880
comp159720_c0_seq1	0	#NAME?	1.62942e-05	Down	1354
comp64709_c0_seq1	0.157073	-2.67049	1.67723e-05	Down	327
comp238254_c2_seq3	0.35528	-1.49297	1.70939e-05	Down	4559
comp81077_c0_seq1	0	#NAME?	1.73739e-05	Down	2628
comp74220_c0_seq1	0	#NAME?	1.76562e-05	Down	1222
comp196704_c1_seq1	0	#NAME?	1.77132e-05	Down	2415
comp113081_c0_seq1	0	#NAME?	1.79433e-05	Down	515
comp160832_c0_seq2	0	#NAME?	1.79433e-05	Down	1257
comp212671_c0_seq3	0	#NAME?	1.81302e-05	Down	353
comp182263_c0_seq1	0	#NAME?	1.82945e-05	Down	859
comp59569_c0_seq1	0	#NAME?	1.85927e-05	Down	3171
comp226074_c0_seq1	0.0294	-5.08804	1.87427e-05	Down	672
comp87656_c0_seq1	0	#NAME?	1.97603e-05	Down	2483
comp194789_c0_seq1	0	#NAME?	1.99525e-05	Down	1157
comp197280_c0_seq1	0	#NAME?	2.00817e-05	Down	1941
comp80472_c0_seq1	0	#NAME?	2.02119e-05	Down	517
comp237739_c0_seq7	0.221759	-2.17294	2.02508e-05	Down	2948
comp178698_c0_seq1	0	#NAME?	2.04865e-05	Down	560
comp94246_c0_seq1	0	#NAME?	2.17623e-05	Down	1997
comp208860_c0_seq3	0	#NAME?	2.1903e-05	Down	537
comp235052_c0_seq1	0.0927996	-3.42974	2.20334e-05	Down	1322
comp197429_c1_seq1	0	#NAME?	2.2116e-05	Down	1688
comp29127_c0_seq1	0	#NAME?	2.21874e-05	Down	1219
comp207501_c0_seq1	0	#NAME?	2.26215e-05	Down	626
comp246561_c0_seq1	0	#NAME?	2.28419e-05	Down	493
comp201264_c0_seq1	0	#NAME?	2.31346e-05	Down	826
comp234115_c1_seq4	0.295737	-1.75761	2.34275e-05	Down	2140
comp244939_c0_seq1	0.0822552	-3.60375	2.34779e-05	Down	1548
comp231669_c0_seq2	0	#NAME?	2.37492e-05	Down	761
comp185057_c0_seq1	0	#NAME?	2.43574e-05	Down	586
comp64886_c0_seq1	0	#NAME?	2.43574e-05	Down	431
comp213055_c0_seq1	0	#NAME?	2.45942e-05	Down	1886
comp97851_c0_seq1	0	#NAME?	2.49137e-05	Down	362
comp247907_c0_seq1	0	#NAME?	2.58992e-05	Down	1450
comp241680_c1_seq1	0.279089	-1.8412	2.61286e-05	Down	1145
comp204153_c0_seq2	0	#NAME?	2.62277e-05	Down	573
comp185183_c0_seq2	0.0093944	-6.73398	2.62848e-05	Down	1055
comp227082_c0_seq1	0	#NAME?	2.72631e-05	Down	573
comp223656_c0_seq2	0	#NAME?	2.75282e-05	Down	586
comp225611_c0_seq1	0	#NAME?	2.76171e-05	Down	1072
comp203679_c0_seq1	0	#NAME?	2.82486e-05	Down	600
comp146404_c0_seq1	0.0726358	-3.78318	2.88214e-05	Down	872
comp222570_c0_seq1	0	#NAME?	2.98483e-05	Down	1976
comp198166_c0_seq10	0	#NAME?	3.07141e-05	Down	3574
comp182292_c0_seq1	0	#NAME?	3.12138e-05	Down	1364
comp88977_c0_seq1	0	#NAME?	3.18251e-05	Down	2486
comp172871_c0_seq1	0.0497888	-4.32803	3.24107e-05	Down	498
comp226062_c0_seq1	0.17914	-2.48084	3.29925e-05	Down	2295
comp111725_c0_seq1	0	#NAME?	3.31008e-05	Down	494
comp196812_c0_seq1	0	#NAME?	3.31008e-05	Down	1633
comp92150_c0_seq1	0	#NAME?	3.31008e-05	Down	1745
comp235451_c0_seq1	0.209856	-2.25253	3.32445e-05	Down	307
comp202898_c0_seq1	0	#NAME?	3.56246e-05	Down	1757
comp194161_c0_seq1	0	#NAME?	3.6187e-05	Down	3446
comp60355_c0_seq1	0	#NAME?	3.63233e-05	Down	1480
comp149668_c0_seq2	0.235316	-2.08733	3.63646e-05	Down	334
comp234181_c0_seq3	0.0608534	-4.03852	3.6502e-05	Down	1353
comp177054_c0_seq1	0	#NAME?	3.83625e-05	Down	3836
comp209680_c0_seq1	0	#NAME?	3.83625e-05	Down	1862
comp213043_c0_seq1	0	#NAME?	3.89868e-05	Down	1383
comp183535_c0_seq1	0	#NAME?	3.9113e-05	Down	943
comp187139_c0_seq1	0	#NAME?	3.9622e-05	Down	1515
comp200856_c0_seq1	0	#NAME?	3.9622e-05	Down	3122
comp248340_c0_seq1	0	#NAME?	3.97504e-05	Down	1977
comp238285_c0_seq2	0.288951	-1.7911	3.9853e-05	Down	2561
comp203414_c0_seq1	0	#NAME?	4.00604e-05	Down	534
comp246959_c0_seq1	0	#NAME?	4.01382e-05	Down	365
comp247875_c0_seq1	0	#NAME?	4.17305e-05	Down	622
comp97839_c0_seq1	0	#NAME?	4.26691e-05	Down	1892
comp217856_c0_seq1	0	#NAME?	4.32235e-05	Down	1710
comp207233_c0_seq1	0	#NAME?	4.32879e-05	Down	2090
comp218665_c0_seq1	0	#NAME?	4.33634e-05	Down	1518
comp155987_c0_seq1	0	#NAME?	4.42125e-05	Down	2059
comp248166_c0_seq1	0	#NAME?	4.59647e-05	Down	998
comp239112_c0_seq1	0.411436	-1.28126	4.72226e-05	Down	6013
comp198205_c0_seq1	0	#NAME?	4.77682e-05	Down	2345
comp214749_c0_seq2	0	#NAME?	4.8233e-05	Down	559
comp186405_c0_seq1	0	#NAME?	4.8389e-05	Down	857
comp200391_c0_seq1	0	#NAME?	4.85456e-05	Down	2431
comp244926_c4_seq1	0.486624	-1.03912	4.86155e-05	Down	1874
comp246167_c0_seq1	0	#NAME?	4.88603e-05	Down	601
comp203328_c1_seq1	0	#NAME?	4.91772e-05	Down	870
comp203345_c0_seq1	0	#NAME?	4.96568e-05	Down	1954
comp38109_c0_seq1	0	#NAME?	4.96568e-05	Down	1503
comp105064_c0_seq2	0	#NAME?	5.04672e-05	Down	1787
comp246790_c0_seq1	0	#NAME?	5.09602e-05	Down	574
comp202792_c0_seq1	0	#NAME?	5.27184e-05	Down	1513
comp239705_c0_seq2	0.237568	-2.07359	5.29021e-05	Down	6229
comp225561_c0_seq4	0	#NAME?	5.38662e-05	Down	747
comp216294_c0_seq3	0	#NAME?	5.43492e-05	Down	723
comp98260_c0_seq1	0	#NAME?	5.47016e-05	Down	1814
comp194607_c0_seq3	0	#NAME?	5.48787e-05	Down	1468
comp76393_c0_seq1	0	#NAME?	5.52348e-05	Down	1158
comp100751_c0_seq1	0	#NAME?	5.54138e-05	Down	349
comp100835_c0_seq1	0	#NAME?	5.54138e-05	Down	814
comp161394_c0_seq3	0	#NAME?	5.59545e-05	Down	1786
comp237121_c0_seq6	0.552879	-0.854965	5.62404e-05	Down	2898
comp112030_c0_seq1	0	#NAME?	5.63181e-05	Down	687
comp93240_c0_seq1	0	#NAME?	5.65009e-05	Down	860
comp238596_c3_seq1	0.504865	-0.986032	6.00278e-05	Down	2023
comp60939_c0_seq1	0	#NAME?	6.14418e-05	Down	1742
comp84251_c0_seq2	0	#NAME?	6.16409e-05	Down	1642
comp215523_c0_seq2	0	#NAME?	6.18406e-05	Down	551
comp194065_c0_seq1	0	#NAME?	6.22422e-05	Down	2108
comp101249_c1_seq1	0	#NAME?	6.34638e-05	Down	797
comp163071_c0_seq1	0	#NAME?	6.36699e-05	Down	362
comp198570_c0_seq1	0	#NAME?	6.424e-05	Down	677
comp188450_c0_seq3	0	#NAME?	6.4993e-05	Down	1406
comp208900_c0_seq2	0	#NAME?	6.74711e-05	Down	923
comp104127_c0_seq1	0	#NAME?	6.85702e-05	Down	1204
comp172825_c0_seq1	0	#NAME?	6.85702e-05	Down	2846
comp216388_c0_seq1	0	#NAME?	6.9239e-05	Down	2509
comp247590_c0_seq1	0	#NAME?	6.9239e-05	Down	1397
comp208186_c0_seq4	0	#NAME?	6.99147e-05	Down	955
comp188790_c0_seq1	0	#NAME?	7.08267e-05	Down	1165
comp197490_c0_seq1	0	#NAME?	7.17515e-05	Down	1591
comp89209_c0_seq1	0	#NAME?	7.19848e-05	Down	2049
comp233932_c0_seq1	0.206524	-2.27562	7.20362e-05	Down	1995
comp113838_c1_seq1	0	#NAME?	7.34014e-05	Down	363
comp174906_c0_seq2	0.0741452	-3.7535	7.44623e-05	Down	539
comp226356_c0_seq3	0	#NAME?	7.65285e-05	Down	880
comp126613_c0_seq3	0	#NAME?	7.75253e-05	Down	1509
comp189836_c0_seq1	0	#NAME?	7.75253e-05	Down	885
comp220818_c0_seq4	0.572882	-0.803689	7.76595e-05	Down	2907
comp218500_c0_seq1	0	#NAME?	7.77767e-05	Down	1932
comp33210_c0_seq1	0	#NAME?	7.93034e-05	Down	927
comp218058_c3_seq1	0.394842	-1.34065	7.95007e-05	Down	333
comp198514_c0_seq1	0	#NAME?	7.9561e-05	Down	2332
comp208197_c1_seq1	0	#NAME?	8.25179e-05	Down	2374
comp218811_c0_seq8	0.0104329	-6.58272	8.29396e-05	Down	648
comp180375_c0_seq1	0	#NAME?	8.70881e-05	Down	653
comp181595_c0_seq2	0	#NAME?	8.70881e-05	Down	977
comp155702_c0_seq2	0	#NAME?	8.76541e-05	Down	1743
comp242988_c4_seq1	0.359867	-1.47447	8.80557e-05	Down	1671
comp192583_c0_seq2	0	#NAME?	8.8224e-05	Down	1605
comp193005_c0_seq1	0	#NAME?	8.85105e-05	Down	2193
comp40519_c0_seq1	0	#NAME?	8.87419e-05	Down	459
comp171641_c0_seq1	0	#NAME?	8.8798e-05	Down	999
comp199715_c0_seq4	0	#NAME?	8.9376e-05	Down	1620
comp104515_c0_seq1	0	#NAME?	8.96665e-05	Down	1332
comp220873_c0_seq2	0.0105677	-6.56419	9.37239e-05	Down	1004
comp242712_c0_seq5	0.549834	-0.862932	9.42114e-05	Down	2532
comp238174_c1_seq1	0.0106054	-6.55906	9.59237e-05	Down	1258
comp214559_c0_seq1	0	#NAME?	9.59524e-05	Down	1655
comp222844_c0_seq2	0	#NAME?	9.68884e-05	Down	785
comp238493_c0_seq3	0.0257916	-5.27696	9.72641e-05	Down	1123
comp171579_c0_seq1	0	#NAME?	9.78343e-05	Down	1178
comp199232_c0_seq1	0.53138	-0.912185	9.83305e-05	Down	2051
comp155750_c1_seq1	0	#NAME?	9.84704e-05	Down	1950
comp230356_c0_seq1	0	#NAME?	9.87901e-05	Down	1406
comp76370_c0_seq1	0	#NAME?	9.87901e-05	Down	1052
comp189444_c0_seq1	0	#NAME?	9.89513e-05	Down	3703
comp211903_c0_seq1	0	#NAME?	9.9111e-05	Down	2154
comp230011_c2_seq1	0.399436	-1.32396	9.94645e-05	Down	796
comp155478_c0_seq1	0	#NAME?	0.000100406	Down	2286
comp220925_c0_seq4	0.0106629	-6.55125	0.000103182	Down	494
comp226974_c0_seq3	0	#NAME?	0.000104947	Down	698
comp218480_c1_seq2	0	#NAME?	0.000105449	Down	1562
comp199070_c0_seq2	0	#NAME?	0.000109201	Down	602
comp160744_c0_seq2	0	#NAME?	0.000110268	Down	1650
comp209279_c1_seq1	0	#NAME?	0.000110626	Down	1491
comp190901_c0_seq2	0	#NAME?	0.000110985	Down	794
comp36234_c0_seq1	0	#NAME?	0.000111708	Down	819
comp198897_c0_seq2	0	#NAME?	0.000112801	Down	710
comp228695_c0_seq5	0	#NAME?	0.000120714	Down	801
comp246153_c0_seq1	0	#NAME?	0.000121498	Down	440
comp176264_c0_seq1	0	#NAME?	0.000123083	Down	1277
comp189703_c0_seq1	0	#NAME?	0.000123096	Down	371
comp158232_c1_seq1	0	#NAME?	0.000123483	Down	919
comp161248_c0_seq2	0	#NAME?	0.000123483	Down	1568
comp203021_c0_seq1	0	#NAME?	0.000123483	Down	808
comp204865_c0_seq2	0	#NAME?	0.000123483	Down	448
comp67225_c0_seq1	0	#NAME?	0.000123483	Down	2497
comp178061_c0_seq1	0	#NAME?	0.000124286	Down	2570
comp100648_c1_seq1	0	#NAME?	0.000125096	Down	1179
comp181961_c0_seq3	0	#NAME?	0.000125096	Down	1013
comp167376_c1_seq1	0	#NAME?	0.000125502	Down	599
comp188313_c0_seq3	0	#NAME?	0.000125502	Down	2550
comp226841_c0_seq1	0	#NAME?	0.000125502	Down	839
comp156691_c0_seq1	0	#NAME?	0.00012591	Down	2117
comp156591_c0_seq1	0	#NAME?	0.00012632	Down	1128
comp197089_c0_seq2	0.0109083	-6.51843	0.00012872	Down	899
comp233691_c0_seq7	0.0110738	-6.49671	0.00012934	Down	526
comp218726_c0_seq1	0.441383	-1.1799	0.00013076	Down	2078
comp247745_c0_seq1	0	#NAME?	0.000135624	Down	1008
comp225841_c0_seq1	0	#NAME?	0.000136948	Down	981
comp247513_c0_seq1	0	#NAME?	0.000137839	Down	981
comp193096_c0_seq1	0	#NAME?	0.000138736	Down	2428
comp216656_c0_seq1	0	#NAME?	0.000139187	Down	606
comp247351_c0_seq1	0	#NAME?	0.000139639	Down	392
comp177482_c0_seq1	0	#NAME?	0.000141465	Down	1194
comp181356_c0_seq1	0	#NAME?	0.000141465	Down	1258
comp80565_c0_seq1	0	#NAME?	0.000144907	Down	1179
comp136533_c1_seq1	0	#NAME?	0.000145194	Down	2351
comp74819_c0_seq1	0.0415225	-4.58996	0.000150525	Down	1740
comp60333_c0_seq1	0	#NAME?	0.000150908	Down	1496
comp215679_c0_seq2	0	#NAME?	0.000151398	Down	1094
comp159109_c0_seq1	0	#NAME?	0.000155374	Down	1468
comp91932_c0_seq1	0	#NAME?	0.000155879	Down	1286
comp112040_c0_seq1	0	#NAME?	0.000156386	Down	702
comp210243_c0_seq2	0	#NAME?	0.000157405	Down	2506
comp237225_c0_seq1	0	#NAME?	0.000160028	Down	3170
comp224243_c7_seq1	0.330045	-1.59926	0.000165911	Down	375
comp186918_c0_seq1	0	#NAME?	0.00017011	Down	2433
comp207099_c0_seq1	0	#NAME?	0.00017011	Down	847
comp204299_c0_seq1	0	#NAME?	0.000171772	Down	1283
comp148675_c0_seq1	0	#NAME?	0.000173451	Down	378
comp223825_c0_seq2	0	#NAME?	0.000173451	Down	1053
comp179632_c0_seq1	0	#NAME?	0.000174015	Down	670
comp212986_c0_seq2	0	#NAME?	0.000174015	Down	649
comp111682_c0_seq1	0	#NAME?	0.000175148	Down	713
comp174201_c0_seq1	0	#NAME?	0.000175148	Down	1874
comp41427_c0_seq1	0	#NAME?	0.000175148	Down	1395
comp158993_c0_seq5	0	#NAME?	0.000175718	Down	1683
comp159004_c0_seq1	0	#NAME?	0.000176289	Down	1053
comp216445_c0_seq1	0	#NAME?	0.000176863	Down	729
comp73233_c0_seq2	0	#NAME?	0.000177439	Down	1799
comp218518_c0_seq1	0	#NAME?	0.000177976	Down	448
comp154716_c0_seq1	0	#NAME?	0.000178016	Down	1030
comp231923_c0_seq4	0.0205794	-5.60265	0.000178145	Down	939
comp158736_c0_seq1	0	#NAME?	0.000179762	Down	1725
comp244044_c3_seq1	0.557672	-0.84251	0.000184229	Down	4106
comp77817_c0_seq1	0	#NAME?	0.000190524	Down	692
comp69592_c0_seq1	0	#NAME?	0.000191763	Down	1268
comp219292_c0_seq1	0.231229	-2.11261	0.000193512	Down	1287
comp167328_c0_seq1	0	#NAME?	0.000193638	Down	1688
comp163528_c1_seq1	0	#NAME?	0.000194898	Down	1527
comp204395_c0_seq2	0	#NAME?	0.000194898	Down	1317
comp203949_c0_seq2	0	#NAME?	0.000196806	Down	1089
comp226010_c0_seq1	0.377791	-1.40434	0.00019794	Down	996
comp97244_c0_seq1	0	#NAME?	0.000198089	Down	1758
comp182286_c0_seq2	0	#NAME?	0.000198734	Down	653
comp193791_c0_seq1	0	#NAME?	0.000198734	Down	418
comp101290_c0_seq1	0	#NAME?	0.000199381	Down	2404
comp250056_c0_seq1	0	#NAME?	0.000200682	Down	2111
comp70278_c0_seq1	0.0211617	-5.5624	0.000209862	Down	730
comp226081_c0_seq6	0	#NAME?	0.000215482	Down	649
comp201171_c0_seq1	0	#NAME?	0.000216884	Down	716
comp197972_c0_seq2	0	#NAME?	0.000218296	Down	2374
comp199675_c0_seq1	0	#NAME?	0.000218296	Down	1553
comp30860_c0_seq1	0	#NAME?	0.000219006	Down	495
comp155710_c0_seq2	0	#NAME?	0.000220433	Down	2750
comp156229_c0_seq1	0	#NAME?	0.000220433	Down	1584
comp160086_c0_seq1	0	#NAME?	0.000220433	Down	1536
comp103920_c0_seq1	0	#NAME?	0.00022115	Down	1884
comp186079_c0_seq1	0	#NAME?	0.00022115	Down	690
comp205690_c0_seq1	0	#NAME?	0.00022115	Down	901
comp160707_c0_seq1	0	#NAME?	0.000222593	Down	696
comp180117_c0_seq2	0	#NAME?	0.000222593	Down	2030
comp193383_c0_seq3	0	#NAME?	0.000224775	Down	1551
comp223148_c0_seq1	0	#NAME?	0.000224775	Down	525
comp200942_c0_seq1	0	#NAME?	0.000239799	Down	1305
comp113593_c0_seq1	0	#NAME?	0.000241359	Down	768
comp168317_c0_seq1	0	#NAME?	0.000243719	Down	3226
comp189223_c0_seq1	0	#NAME?	0.000243719	Down	837
comp232536_c0_seq1	0.563795	-0.826757	0.000246512	Down	1790
comp189434_c0_seq6	0	#NAME?	0.000247709	Down	2287
comp98697_c1_seq1	0	#NAME?	0.000247709	Down	1838
comp159874_c0_seq2	0	#NAME?	0.000248516	Down	512
comp192266_c0_seq1	0	#NAME?	0.000248516	Down	1151
comp248824_c0_seq1	0	#NAME?	0.000248516	Down	1108
comp63416_c0_seq1	0	#NAME?	0.000248516	Down	2947
comp300857_c0_seq1	0	#NAME?	0.000250952	Down	323
comp62037_c0_seq1	0	#NAME?	0.000250952	Down	504
comp197025_c0_seq1	0	#NAME?	0.00025177	Down	980
comp218907_c0_seq1	0.109207	-3.19486	0.000252166	Down	1066
comp100211_c0_seq2	0	#NAME?	0.000252591	Down	915
comp98834_c0_seq1	0	#NAME?	0.000252591	Down	859
comp241851_c0_seq4	0.0812696	-3.62114	0.000255153	Down	1052
comp213055_c1_seq1	0	#NAME?	0.000255904	Down	1594
comp68476_c0_seq1	0	#NAME?	0.000255904	Down	1063
comp195195_c0_seq1	0	#NAME?	0.000259194	Down	476
comp233168_c0_seq1	0.00785832	-6.99156	0.000262183	Down	1552
comp243939_c0_seq1	0.634119	-0.657175	0.000267413	Down	2613
comp218457_c0_seq1	0.381236	-1.39124	0.000269844	Down	2953
comp220297_c0_seq5	0	#NAME?	0.000276567	Down	568
comp180279_c0_seq1	0	#NAME?	0.000278371	Down	952
comp80735_c0_seq1	0	#NAME?	0.000278371	Down	627
comp162149_c0_seq1	0	#NAME?	0.000279278	Down	786
comp186655_c0_seq2	0	#NAME?	0.000281101	Down	1066
comp245070_c1_seq2	0.525278	-0.928848	0.000281728	Down	3091
comp248397_c0_seq1	0	#NAME?	0.000282937	Down	2148
comp97853_c0_seq2	0	#NAME?	0.000282937	Down	2683
comp212183_c0_seq1	0	#NAME?	0.000283576	Down	1251
comp194275_c0_seq1	0	#NAME?	0.000285715	Down	2182
comp163528_c0_seq1	0	#NAME?	0.000288524	Down	1145
comp77515_c0_seq1	0	#NAME?	0.000289466	Down	337
comp219158_c2_seq1	0.0514194	-4.28154	0.000294558	Down	471
comp227988_c0_seq2	0.0217417	-5.52339	0.000298547	Down	967
comp222036_c0_seq1	0	#NAME?	0.000301861	Down	661
comp37407_c0_seq1	0	#NAME?	0.000301861	Down	448
comp244806_c0_seq1	0.452653	-1.14352	0.000302744	Down	3745
comp219077_c0_seq1	0	#NAME?	0.000303826	Down	1399
comp79973_c0_seq1	0	#NAME?	0.000303826	Down	568
comp227780_c1_seq1	0.0121364	-6.36452	0.000303885	Down	756
comp235929_c0_seq1	0	#NAME?	0.000304242	Down	1382
comp171816_c0_seq1	0	#NAME?	0.000307262	Down	1474
comp213748_c0_seq1	0	#NAME?	0.000307262	Down	1774
comp159242_c1_seq1	0.0119961	-6.38129	0.000308592	Down	1648
comp175529_c0_seq2	0	#NAME?	0.000309803	Down	1708
comp233532_c2_seq1	0.504664	-0.986605	0.000309844	Down	2298
comp204641_c0_seq1	0	#NAME?	0.000310812	Down	1711
comp234991_c0_seq1	0.03008	-5.05505	0.000311228	Down	1439
comp183609_c0_seq3	0	#NAME?	0.000314883	Down	823
comp178178_c0_seq1	0	#NAME?	0.000315909	Down	2203
comp100445_c0_seq1	0	#NAME?	0.000317974	Down	859
comp246504_c0_seq1	0	#NAME?	0.000321098	Down	532
comp152743_c1_seq1	0	#NAME?	0.000324255	Down	387
comp172871_c2_seq1	0.114546	-3.126	0.000325016	Down	490
comp233532_c1_seq5	0.4271	-1.22735	0.000325573	Down	1101
comp111168_c0_seq1	0	#NAME?	0.000326379	Down	1032
comp233723_c0_seq1	0.467173	-1.09797	0.000328943	Down	2455
comp185788_c0_seq1	0	#NAME?	0.00034368	Down	1582
comp101927_c0_seq1	0	#NAME?	0.000344798	Down	1872
comp155465_c0_seq1	0	#NAME?	0.000348176	Down	1866
comp166181_c0_seq1	0	#NAME?	0.00034931	Down	2895
comp212647_c0_seq1	0	#NAME?	0.00034931	Down	880
comp99890_c0_seq1	0	#NAME?	0.00034931	Down	772
comp38237_c0_seq1	0	#NAME?	0.00035159	Down	840
comp164766_c0_seq1	0	#NAME?	0.000352737	Down	1987
comp163807_c0_seq2	0	#NAME?	0.000355041	Down	2343
comp78970_c0_seq1	0	#NAME?	0.0003562	Down	718
comp147908_c0_seq1	0	#NAME?	0.00035796	Down	474
comp228625_c3_seq4	0.31255	-1.67784	0.000367685	Down	1181
comp225456_c2_seq8	0.60971	-0.713806	0.000372507	Down	3852
comp196741_c0_seq2	0.631186	-0.663863	0.000380369	Down	1509
comp217101_c0_seq4	0	#NAME?	0.00038376	Down	845
comp245259_c0_seq3	0.497087	-1.00843	0.000384712	Down	5228
comp156272_c0_seq1	0	#NAME?	0.000386261	Down	2070
comp54546_c0_seq1	0	#NAME?	0.000386261	Down	502
comp230671_c0_seq2	0	#NAME?	0.00038878	Down	1439
comp151329_c0_seq2	0	#NAME?	0.000390046	Down	739
comp184801_c0_seq1	0	#NAME?	0.000391316	Down	2008
comp202470_c0_seq1	0	#NAME?	0.000393871	Down	1010
comp111548_c1_seq1	0	#NAME?	0.000395155	Down	940
comp70987_c0_seq1	0	#NAME?	0.000395155	Down	1191
comp134007_c0_seq1	0	#NAME?	0.000400338	Down	1637
comp85544_c0_seq1	0	#NAME?	0.000401645	Down	1726
comp135965_c0_seq1	0	#NAME?	0.000402957	Down	1140
comp175203_c0_seq2	0	#NAME?	0.000402957	Down	551
comp246703_c0_seq1	0	#NAME?	0.000405595	Down	418
comp232159_c0_seq4	0.0125746	-6.31334	0.000415644	Down	985
comp236622_c0_seq7	0.588502	-0.764882	0.00041626	Down	2244
comp189522_c0_seq1	0	#NAME?	0.00042714	Down	398
comp185517_c0_seq1	0	#NAME?	0.000429923	Down	1612
comp67190_c0_seq1	0	#NAME?	0.000429923	Down	315
comp162624_c0_seq1	0.0315388	-4.98673	0.0004307	Down	2447
comp60317_c0_seq1	0	#NAME?	0.000431322	Down	1472
comp208227_c0_seq1	0	#NAME?	0.000434134	Down	1343
comp216513_c0_seq3	0	#NAME?	0.000435547	Down	541
comp211199_c0_seq1	0	#NAME?	0.000438389	Down	654
comp181480_c0_seq1	0	#NAME?	0.000439818	Down	400
comp209342_c0_seq2	0	#NAME?	0.000439818	Down	1179
comp249338_c0_seq1	0	#NAME?	0.000441252	Down	1657
comp100072_c0_seq1	0	#NAME?	0.000442691	Down	793
comp166118_c0_seq2	0	#NAME?	0.000442691	Down	2359
comp204669_c0_seq1	0	#NAME?	0.000442691	Down	1524
comp82475_c0_seq1	0	#NAME?	0.000442691	Down	2079
comp249080_c0_seq1	0	#NAME?	0.000445584	Down	1476
comp247325_c0_seq1	0	#NAME?	0.000447038	Down	1232
comp246237_c0_seq1	0	#NAME?	0.000452908	Down	564
comp224378_c0_seq1	0.147542	-2.7608	0.000457101	Down	3367
comp243344_c1_seq2	0.622753	-0.683268	0.000464406	Down	1162
comp109023_c0_seq1	0.605601	-0.72356	0.000467013	Down	542
comp247665_c0_seq1	0	#NAME?	0.000469487	Down	785
comp229139_c0_seq8	0	#NAME?	0.000483223	Down	442
comp215840_c0_seq1	0.294646	-1.76294	0.000485997	Down	316
comp101890_c0_seq1	0	#NAME?	0.000487958	Down	1961
comp106332_c0_seq1	0	#NAME?	0.000487958	Down	720
comp166250_c0_seq1	0	#NAME?	0.000487958	Down	844
comp209461_c0_seq2	0	#NAME?	0.000487958	Down	1223
comp248169_c0_seq1	0	#NAME?	0.000487958	Down	895
comp222266_c0_seq1	0	#NAME?	0.000491305	Down	589
comp248488_c0_seq1	0	#NAME?	0.000492743	Down	1122
comp126666_c0_seq1	0	#NAME?	0.00049435	Down	1109
comp166487_c0_seq1	0	#NAME?	0.00049435	Down	2868
comp198790_c0_seq1	0	#NAME?	0.000495962	Down	1077
comp97222_c0_seq1	0	#NAME?	0.000496313	Down	1060
comp38176_c0_seq1	0	#NAME?	0.000499204	Down	434
comp184823_c0_seq1	0	#NAME?	0.000500833	Down	2267
comp197298_c0_seq1	0	#NAME?	0.000510203	Down	1091
comp219451_c0_seq1	0.023318	-5.42241	0.000512027	Down	415
comp144930_c0_seq1	0.0129124	-6.2751	0.000517938	Down	1160
comp111475_c0_seq1	0	#NAME?	0.000523457	Down	731
comp222585_c0_seq4	0.0129609	-6.26969	0.000528442	Down	962
comp154195_c0_seq1	0.0127789	-6.29009	0.000528957	Down	1283
comp230393_c0_seq1	0.0752464	-3.73223	0.000529947	Down	1105
comp228932_c0_seq1	0.202188	-2.30623	0.000537875	Down	790
comp182349_c0_seq1	0	#NAME?	0.000546694	Down	1026
comp82955_c0_seq1	0	#NAME?	0.000546694	Down	1226
comp247740_c0_seq1	0	#NAME?	0.000548475	Down	1359
comp102905_c0_seq1	0	#NAME?	0.000550263	Down	2139
comp163152_c0_seq1	0	#NAME?	0.000552056	Down	2353
comp56810_c0_seq1	0	#NAME?	0.000552056	Down	1881
comp81473_c0_seq1	0	#NAME?	0.000552056	Down	1748
comp222459_c0_seq1	0.0478111	-4.38651	0.000553703	Down	1133
comp146297_c0_seq2	0	#NAME?	0.000553856	Down	456
comp98095_c0_seq1	0	#NAME?	0.000553856	Down	1931
comp156773_c0_seq1	0	#NAME?	0.000555663	Down	423
comp233962_c5_seq1	0.431668	-1.212	0.000556058	Down	1459
comp99066_c0_seq1	0	#NAME?	0.000561121	Down	1258
comp247717_c0_seq1	0	#NAME?	0.000568491	Down	386
comp248547_c0_seq1	0	#NAME?	0.000570349	Down	788
comp108932_c0_seq1	0.557426	-0.843149	0.000571307	Down	360
comp190458_c0_seq1	0	#NAME?	0.000574087	Down	405
comp244235_c1_seq2	0.200358	-2.31935	0.000602242	Down	2015
comp177180_c0_seq1	0	#NAME?	0.00060265	Down	1467
comp242030_c0_seq3	0.193599	-2.36886	0.000603224	Down	1553
comp197790_c0_seq6	0	#NAME?	0.000604611	Down	1485
comp244979_c0_seq1	0.526312	-0.926011	0.000609457	Down	2349
comp184688_c0_seq1	0	#NAME?	0.000610534	Down	2120
comp99616_c0_seq1	0	#NAME?	0.000612522	Down	1382
comp198421_c0_seq1	0	#NAME?	0.000616521	Down	922
comp99100_c0_seq1	0	#NAME?	0.000616521	Down	635
comp177098_c0_seq1	0	#NAME?	0.000620548	Down	2039
comp187204_c0_seq1	0	#NAME?	0.000620548	Down	634
comp66421_c0_seq1	0	#NAME?	0.000620548	Down	1926
comp75635_c0_seq1	0	#NAME?	0.000622572	Down	480
comp195963_c0_seq1	0	#NAME?	0.000626642	Down	1937
comp246686_c0_seq1	0	#NAME?	0.000628688	Down	431
comp215660_c0_seq1	0	#NAME?	0.000630742	Down	1580
comp168050_c0_seq1	0	#NAME?	0.000633707	Down	393
comp209341_c0_seq2	0	#NAME?	0.000633707	Down	952
comp229926_c0_seq1	0.279807	-1.8375	0.000639028	Down	1237
comp237398_c0_seq4	0.510323	-0.970518	0.000642556	Down	2414
comp101671_c0_seq1	0	#NAME?	0.000643217	Down	1645
comp222027_c0_seq1	0.185043	-2.43407	0.000645052	Down	1309
comp163941_c0_seq1	0	#NAME?	0.000645323	Down	2343
comp57986_c0_seq1	0.0130969	-6.25463	0.000649593	Down	1869
comp239244_c0_seq4	0.0235869	-5.40587	0.000658006	Down	959
comp224243_c0_seq1	0.359765	-1.47487	0.00065804	Down	549
comp204285_c0_seq1	0	#NAME?	0.000677436	Down	1088
comp135902_c0_seq2	0	#NAME?	0.000684073	Down	1928
comp65728_c0_seq2	0	#NAME?	0.000684073	Down	2261
comp228184_c0_seq1	0.0375337	-4.73567	0.000688378	Down	1948
comp160933_c0_seq1	0	#NAME?	0.000688537	Down	1906
comp207098_c0_seq2	0	#NAME?	0.000688537	Down	525
comp216427_c0_seq2	0.013343	-6.22778	0.00068995	Down	1219
comp121428_c0_seq1	0	#NAME?	0.000693033	Down	2233
comp239273_c0_seq1	0.346539	-1.52891	0.000694963	Down	1574
[truncated: 2,607 more rows]
