# Supplementary material for: Comparative transcriptome analysis provides insights into the molecular mechanisms of high-frequency hearing differences between the sexes of Odorrana tormota
Source: BMC Genomics. 2022 Apr 12;23:296. doi: 10.1186/s12864-022-08536-2 (PMC9004125; doi:10.1186/s12864-022-08536-2)
Supplement: Supplementary file 10 — Additional file 10: Table S6. Statistical summary of KEGG pathway enrichment analysis at different hierarchies. [file 12864_2022_8536_MOESM10_ESM.xlsx]

## Sheet: Sheet1
Additional file 10: Table S6. Statistical summary of KEGG pathway enrichment analysis at different hierarchies
ID	Hierarchy one pathway	Hierarchy two pathway	Hierarchy three pathway	ListHits	ListTotal	PopHits	PopTotal	P-value (adjusted)	up_down
ko00250	Metabolism	Amino acid metabolism	Alanine, aspartate and glutamate metabolism	8	277	118	14938	0.0104394	up
ko00903	Metabolism	Metabolism of terpenoids and polyketides	Limonene and pinene degradation	2	277	9	14938	0.0119274	up
ko00910	Metabolism	Energy metabolism	Nitrogen metabolism	7	277	47	14938	0.000285514	up
ko00980	Metabolism	Xenobiotics biodegradation and metabolism	Metabolism of xenobiotics by cytochrome P450	9	277	100	14938	0.00109536	up
ko00982	Metabolism	Xenobiotics biodegradation and metabolism	Drug metabolism - cytochrome P450	8	277	103	14938	0.0055939	up
ko03320	Organismal Systems	Endocrine system	PPAR signaling pathway	10	277	168	14938	0.010145	up
ko04610	Organismal Systems	Immune system	Complement and coagulation cascades	15	277	191	14938	0.000146727	up
ko04960	Organismal Systems	Excretory system	Aldosterone-regulated sodium reabsorption	6	277	75	14938	0.0119274	up
ko04964	Organismal Systems	Excretory system	Proximal tubule bicarbonate reclamation	7	277	72	14938	0.00291289	up
ko04978	Organismal Systems	Digestive system	Mineral absorption	8	277	114	14938	0.010145	up
ko05204	Human Diseases	Cancers	Chemical carcinogenesis	11	277	131	14938	0.00052198	up
ko00010	Metabolism	Carbohydrate metabolism	Glycolysis / Gluconeogenesis	46	1011	235	14938	5.6975e-10	down
ko00190	Metabolism	Energy metabolism	Oxidative phosphorylation	97	1011	499	14938	2.24196e-20	down
ko00620	Metabolism	Carbohydrate metabolism	Pyruvate metabolism	23	1011	158	14938	0.0028402	down
ko00680	Metabolism	Energy metabolism	Methane metabolism	19	1011	108	14938	0.00072178	down
ko00710	Metabolism	Energy metabolism	Carbon fixation in photosynthetic organisms	20	1011	109	14938	0.000286777	down
ko01200	Metabolism	Overview	Carbon metabolism	57	1011	467	14938	0.000138036	down
ko01230	Metabolism	Overview	Biosynthesis of amino acids	41	1011	322	14938	0.00072178	down
ko03010	Genetic Information Processing	Translation	Ribosome	155	1011	563	14938	1.52479e-53	down
ko03013	Genetic Information Processing	Translation	RNA transport	61	1011	456	14938	3.03499e-06	down
ko04141	Genetic Information Processing	Folding, sorting and degradation	Protein processing in endoplasmic reticulum	69	1011	510	14938	3.7495e-07	down
ko04260	Organismal Systems	Circulatory system	Cardiac muscle contraction	37	1011	215	14938	1.41929e-06	down
ko04612	Organismal Systems	Immune system	Antigen processing and presentation	28	1011	201	14938	0.00169459	down
ko04626	Organismal Systems	Environmental adaptation	Plant-pathogen interaction	15	1011	79	14938	0.00132948	down
ko04932	Human Diseases	Endocrine and metabolic diseases	Non-alcoholic fatty liver disease (NAFLD)	66	1011	399	14938	1.92756e-10	down
ko05010	Human Diseases	Neurodegenerative diseases	Alzheimer's disease	80	1011	523	14938	1.02278e-10	down
ko05012	Human Diseases	Neurodegenerative diseases	Parkinson's disease	99	1011	507	14938	8.62996e-21	down
ko05016	Human Diseases	Neurodegenerative diseases	Huntington's disease	93	1011	671	14938	3.90108e-10	down
ko05110	Human Diseases	Infectious diseases	Vibrio cholerae infection	22	1011	169	14938	0.0160043	down
ko05130	Human Diseases	Infectious diseases	Pathogenic Escherichia coli infection	19	1011	135	14938	0.0127293	down
ko05322	Human Diseases	Immune diseases	Systemic lupus erythematosus	22	1011	167	14938	0.0142886	down
