# Supplementary material for: Comparative transcriptome analysis provides insights into the molecular mechanisms of high-frequency hearing differences between the sexes of Odorrana tormota
Source: BMC Genomics. 2022 Apr 12;23:296. doi: 10.1186/s12864-022-08536-2 (PMC9004125; doi:10.1186/s12864-022-08536-2)
Supplement: Supplementary file 11 — Additional file 11: Table S7. Summary of significantly differentially expressed genes related to auditory identified in the brain transcriptome. [file 12864_2022_8536_MOESM11_ESM.xlsx]

## Sheet: Sheet1
Additional file 11: TableS7. Summary of significantly differentially expressed genes related to auditory identified in the brain transcriptome.
Gene ID	Gene Name	Description	Sequence length	P-value	up or down-regulated	GO ID	GO Term
comp111873_c0_seq2	Gpx1	Glutathione peroxidase 1	701	8.31e-05	Up	GO:0007605	sensory perception of sound
comp213035_c0_seq1	Cthrc1 (CTHR1)	Collagen triple helix repeat-containing protein 1	1181	0.0118247	Up	GO:0090103;GO:0060122	cochlea morphogenesisinner ear receptor stereocilium organization
comp227468_c5_seq8	Frzb (SFRP3)	Secreted frizzled-related protein 3	3018	0.0291613	Up	GO:0090103;GO:0042472	cochlea morphogenesis;inner ear morphogenesis
comp237280_c1_seq1	COL11A1(COBA1)	Collagen alpha-1(XI) chain	7049	0.0246523	Up	GO:0007605	sensory perception of sound
comp228205_c2_seq3	sox10	Transcription factor Sox-10	4587	0.00211502	Down	GO:0071600;GO:0048752;GO:0048840	otic vesicle morphogenesis;semicircular canal morphogenesis;otolith development
comp249043_c0_seq1	TIMM13(TIM13)	Mitochondrial import inner membrane translocase subunit Tim13	389	0.00925459	Down	GO:0007605	sensory perception of sound
comp230058_c2_seq5	Hes5	Transcription factor HES-5	1733	0.0126629	Down	GO:2000981;GO:0042668;GO:0022010	negative regulation of inner ear receptor cell differentiation;auditory receptor cell fate determination;central nervous system myelination
comp252906_c0_seq1	Kcnk1	Potassium channel subfamily K member 1	784	0.022448	Down	GO:0022841;GO:0005272;GO:0071805;GO:0060075;GO:0035725;GO:0030322;GO:0034705;GO:0005267	potassium ion leak channel activity;sodium channel activity;potassium ion transmembrane transport;regulation of resting membrane potential;sodium ion transmembrane transport;stabilization of membrane potential;potassium channel complex;potassium channel activity
comp199175_c2_seq1	PHX2B(Phox2b)	Paired mesoderm homeobox protein 2B	928	0.0250028	Down	GO:0048839;GO:0048894	inner ear development;efferent axon development in a lateral line nerve
comp237306_c1_seq6	TECTA	Alpha-tectorin	1144	0.0434276	Down	GO:0007605	sensory perception of sound
comp93993_c1_seq1	PAFAH1B1(LIS1)	Lissencephaly-1 homolog	839	0.0448904	Down	GO:0060117;GO:0090102	auditory receptor cell development;cochlea development
